# Supplementary material for: Quantitative trait loci and transcriptome signatures associated with avian heritable resistance to Campylobacter
Source: Sci Rep. 2021 Jan 12;11:1623. doi: 10.1038/s41598-020-79005-7 (PMC7804197; doi:10.1038/s41598-020-79005-7)
Supplement: Supplementary file 6 — Supplementary Table S1. [file 41598_2020_79005_MOESM6_ESM.xlsx]

## Sheet: Sheet1
Quantitative trait loci and transcriptome signatures associated with avian heritable resistance to Campylobacter. Androniki Psifidi, Andreas Kranis, Lisa M. Rothwell, Abi Bremner, Kay Russell, Diego Robledo, Stephen J. Bush, Mark Fife, Paul M. Hocking , Georgios Banos, David A. Hume, Jim Kaufman, Richard A. Bailey, Santiago Avendano, Kellie A. Watson, Pete Kaiser, Mark. P. Stevens.
Supplementary Table S1. List of Single Nucleotide Polymorphism (SNP) windows associated with Campylobacter colonisation resistance in Regional Heritability Mapping (RHM) analysis of the commercial chickens.
	Regional Heritability Mapping significant windows
Chromosome	SNP name (start-end )	start position-end position ( in bp)	RHM (P-value)	log10P
16	AX-80953101-AX-75851641	187292-207625	1.36e-05	5.48
16	AX-75852412-AX-75851114	77586-128365	1.69e-05	5.11407
16	AX-75851264-AX-75851479	150630-185806	4e-05	4.39794
16	AX-75851139-AX-75851260	134235-150409	4.18e-05	4.37882
15/16	AX-75824439-AX-75852378	chr15:12675562-chr16:72738	5.44e-05	4.2644
19	AX-75921394-AX-75931880	134440-464887	6.28e-05	4.2
SNPs in bold had a genome-wide significant association with Campylobacter colonisation resistance
