# Supplementary material for: Quantitative trait loci and transcriptome signatures associated with avian heritable resistance to Campylobacter
Source: Sci Rep. 2021 Jan 12;11:1623. doi: 10.1038/s41598-020-79005-7 (PMC7804197; doi:10.1038/s41598-020-79005-7)
Supplement: Supplementary file 7 — Supplementary Table S2. [file 41598_2020_79005_MOESM7_ESM.xlsx]

## Sheet: O8kzaCKJcJ0Kqwz4
Quantitative trait loci and transcriptome signatures associated with avian heritable resistance to Campylobacter. Androniki Psifidi, Andreas Kranis, Lisa M. Rothwell, Abi Bremner, Kay Russell, Diego Robledo, Stephen J. Bush, Mark Fife, Paul M. Hocking , Georgios Banos, David A. Hume, Jim Kaufman, Richard A. Bailey, Santiago Avendano, Kellie A. Watson, Pete Kaiser, Mark. P. Stevens.
Supplementary Table S2. Variant Effect Predictor analysis results. Annotation of the SNP markers significantly associated with Campylobacter resistance identified by GWAS and RHM analysis in commercial chickens.
SNP marker	Chromosome	Location (bp)	Consequence	IMPACT	SYMBOL	Gene	Feature	BIOTYPE
AX-75798135	14	4937371	downstream_gene_variant	MODIFIER	RAI1	ENSGALG00000004888	ENSGALT00000007807	protein_coding
AX-75798135	14	4937371	intron_variant	MODIFIER	SREBF1	ENSGALG00000027188	ENSGALT00000043962	protein_coding
AX-75798135	14	4937371	downstream_gene_variant	MODIFIER	-	ENSGALG00000027889	ENSGALT00000044898	miRNA
AX-75798135	14	4937371	intron_variant	MODIFIER	SREBF1	ENSGALG00000027188	ENSGALT00000080060	protein_coding
AX-75798135	14	4937371	intron_variant	MODIFIER	SREBF1	ENSGALG00000027188	ENSGALT00000084111	protein_coding
AX-75851190	16	24857	upstream_gene_variant	MODIFIER	-	ENSGALG00000032348	ENSGALT00000078477	protein_coding
AX-75851190	16	24857	upstream_gene_variant	MODIFIER	-	ENSGALG00000041031	ENSGALT00000079477	protein_coding
AX-75851190	16	24857	downstream_gene_variant	MODIFIER	CD1B	ENSGALG00000043052	ENSGALT00000080168	protein_coding
AX-75851193	16	24915	upstream_gene_variant	MODIFIER	-	ENSGALG00000032348	ENSGALT00000078477	protein_coding
AX-75851193	16	24915	upstream_gene_variant	MODIFIER	-	ENSGALG00000041031	ENSGALT00000079477	protein_coding
AX-75851193	16	24915	downstream_gene_variant	MODIFIER	CD1B	ENSGALG00000043052	ENSGALT00000080168	protein_coding
AX-75852073	16	48339	downstream_gene_variant	MODIFIER	CYP21A1	ENSGALG00000039742	ENSGALT00000064808	protein_coding
AX-75852073	16	48339	intron_variant	MODIFIER	-	ENSGALG00000041031	ENSGALT00000090061	protein_coding
AX-75852144	16	51519	downstream_gene_variant	MODIFIER	CYP21A1	ENSGALG00000039742	ENSGALT00000064808	protein_coding
AX-75852144	16	51519	intron_variant	MODIFIER	-	ENSGALG00000041031	ENSGALT00000090061	protein_coding
AX-75852154	16	52858	intron_variant	MODIFIER	CYP21A1	ENSGALG00000039742	ENSGALT00000064808	protein_coding
AX-75852154	16	52858	downstream_gene_variant	MODIFIER	CENPA	ENSGALG00000037735	ENSGALT00000080650	protein_coding
AX-75852154	16	52858	downstream_gene_variant	MODIFIER	-	ENSGALG00000041031	ENSGALT00000090061	protein_coding
AX-75852182	16	56355	downstream_gene_variant	MODIFIER	C4	ENSGALG00000032231	ENSGALT00000049747	protein_coding
AX-75852182	16	56355	downstream_gene_variant	MODIFIER	C4	ENSGALG00000032231	ENSGALT00000055035	protein_coding
AX-75852182	16	56355	upstream_gene_variant	MODIFIER	CYP21A1	ENSGALG00000039742	ENSGALT00000064808	protein_coding
AX-75852182	16	56355	downstream_gene_variant	MODIFIER	CENPA	ENSGALG00000037735	ENSGALT00000080650	protein_coding
AX-75852182	16	56355	downstream_gene_variant	MODIFIER	C4	ENSGALG00000032231	ENSGALT00000089537	protein_coding
AX-75852182	16	56355	downstream_gene_variant	MODIFIER	-	ENSGALG00000041031	ENSGALT00000090061	protein_coding
AX-75852237	16	62688	intron_variant	MODIFIER	C4	ENSGALG00000032231	ENSGALT00000049747	protein_coding
AX-75852237	16	62688	upstream_gene_variant	MODIFIER	C4	ENSGALG00000032231	ENSGALT00000055035	protein_coding
AX-75852237	16	62688	upstream_gene_variant	MODIFIER	CENPA	ENSGALG00000037735	ENSGALT00000080650	protein_coding
AX-75852237	16	62688	upstream_gene_variant	MODIFIER	C4	ENSGALG00000032231	ENSGALT00000089537	protein_coding
AX-75852277	16	63570	intron_variant	MODIFIER	C4	ENSGALG00000032231	ENSGALT00000049747	protein_coding
AX-75852277	16	63570	upstream_gene_variant	MODIFIER	C4	ENSGALG00000032231	ENSGALT00000055035	protein_coding
AX-75852277	16	63570	upstream_gene_variant	MODIFIER	C4	ENSGALG00000032231	ENSGALT00000089537	protein_coding
AX-75852280	16	63783	intron_variant	MODIFIER	C4	ENSGALG00000032231	ENSGALT00000049747	protein_coding
AX-75852280	16	63783	upstream_gene_variant	MODIFIER	C4	ENSGALG00000032231	ENSGALT00000055035	protein_coding
AX-75852280	16	63783	upstream_gene_variant	MODIFIER	C4	ENSGALG00000032231	ENSGALT00000089537	protein_coding
AX-75852319	16	65899	intron_variant	MODIFIER	C4	ENSGALG00000032231	ENSGALT00000049747	protein_coding
AX-75852319	16	65899	upstream_gene_variant	MODIFIER	C4	ENSGALG00000032231	ENSGALT00000055035	protein_coding
AX-75852319	16	65899	upstream_gene_variant	MODIFIER	C4	ENSGALG00000032231	ENSGALT00000089537	protein_coding
AX-75852319	16	65899	intron_variant	MODIFIER	C4	ENSGALG00000032231	ENSGALT00000049747	protein_coding
AX-75852319	16	65899	upstream_gene_variant	MODIFIER	C4	ENSGALG00000032231	ENSGALT00000055035	protein_coding
AX-75852319	16	65899	upstream_gene_variant	MODIFIER	C4	ENSGALG00000032231	ENSGALT00000089537	protein_coding
AX-75852325	16	67262	intron_variant	MODIFIER	C4	ENSGALG00000032231	ENSGALT00000049747	protein_coding
AX-75852372	16	70922	intron_variant	MODIFIER	C4	ENSGALG00000032231	ENSGALT00000049747	protein_coding
AX-75852372	16	70922	upstream_gene_variant	MODIFIER	BF2	ENSGALG00000041380	ENSGALT00000077683	protein_coding
AX-75852372	16	70922	upstream_gene_variant	MODIFIER	BF2	ENSGALG00000041380	ENSGALT00000079478	protein_coding
AX-75852372	16	70922	upstream_gene_variant	MODIFIER	BF2	ENSGALG00000041380	ENSGALT00000080781	protein_coding
AX-75852372	16	70922	upstream_gene_variant	MODIFIER	BF2	ENSGALG00000041380	ENSGALT00000085671	protein_coding
AX-75852372	16	70922	upstream_gene_variant	MODIFIER	BF2	ENSGALG00000041380	ENSGALT00000087837	protein_coding
AX-75852372	16	70922	upstream_gene_variant	MODIFIER	BF2	ENSGALG00000041380	ENSGALT00000088264	protein_coding
AX-75852372	16	70922	intron_variant	MODIFIER	C4	ENSGALG00000032231	ENSGALT00000049747	protein_coding
AX-75852372	16	70922	upstream_gene_variant	MODIFIER	BF2	ENSGALG00000041380	ENSGALT00000077683	protein_coding
AX-75852372	16	70922	upstream_gene_variant	MODIFIER	BF2	ENSGALG00000041380	ENSGALT00000079478	protein_coding
AX-75852372	16	70922	upstream_gene_variant	MODIFIER	BF2	ENSGALG00000041380	ENSGALT00000080781	protein_coding
AX-75852372	16	70922	upstream_gene_variant	MODIFIER	BF2	ENSGALG00000041380	ENSGALT00000085671	protein_coding
AX-75852372	16	70922	upstream_gene_variant	MODIFIER	BF2	ENSGALG00000041380	ENSGALT00000087837	protein_coding
AX-75852372	16	70922	upstream_gene_variant	MODIFIER	BF2	ENSGALG00000041380	ENSGALT00000088264	protein_coding
AX-75852412	16	77586	upstream_gene_variant	MODIFIER	TAP1	ENSGALG00000035075	ENSGALT00000047881	protein_coding
AX-75852412	16	77586	upstream_gene_variant	MODIFIER	C4	ENSGALG00000032231	ENSGALT00000049747	protein_coding
AX-75852412	16	77586	downstream_gene_variant	MODIFIER	TAP2	ENSGALG00000029381	ENSGALT00000051475	protein_coding
AX-75852412	16	77586	upstream_gene_variant	MODIFIER	TAP1	ENSGALG00000035075	ENSGALT00000071455	protein_coding
AX-75852412	16	77586	downstream_gene_variant	MODIFIER	BF2	ENSGALG00000041380	ENSGALT00000077683	protein_coding
AX-75852412	16	77586	downstream_gene_variant	MODIFIER	BF2	ENSGALG00000041380	ENSGALT00000079478	protein_coding
AX-75852412	16	77586	downstream_gene_variant	MODIFIER	BF2	ENSGALG00000041380	ENSGALT00000080781	protein_coding
AX-75852412	16	77586	downstream_gene_variant	MODIFIER	BF2	ENSGALG00000041380	ENSGALT00000085671	protein_coding
AX-75852412	16	77586	downstream_gene_variant	MODIFIER	BF2	ENSGALG00000041380	ENSGALT00000087837	protein_coding
AX-75852412	16	77586	downstream_gene_variant	MODIFIER	BF2	ENSGALG00000041380	ENSGALT00000088264	protein_coding
AX-75852426	16	82651	intron_variant	MODIFIER	TAP1	ENSGALG00000035075	ENSGALT00000047881	protein_coding
AX-75852426	16	82651	upstream_gene_variant	MODIFIER	TAP2	ENSGALG00000029381	ENSGALT00000051475	protein_coding
AX-75852426	16	82651	intron_variant	MODIFIER	TAP1	ENSGALG00000035075	ENSGALT00000071455	protein_coding
AX-75852435	16	85688	intron_variant	MODIFIER	TAP1	ENSGALG00000035075	ENSGALT00000047881	protein_coding
AX-75852435	16	85688	upstream_gene_variant	MODIFIER	TAP2	ENSGALG00000029381	ENSGALT00000051475	protein_coding
AX-75852435	16	85688	downstream_gene_variant	MODIFIER	BF1	ENSGALG00000033932	ENSGALT00000054028	protein_coding
AX-75852435	16	85688	downstream_gene_variant	MODIFIER	BF1	ENSGALG00000033932	ENSGALT00000066783	protein_coding
AX-75852435	16	85688	intron_variant	MODIFIER	TAP1	ENSGALG00000035075	ENSGALT00000071455	protein_coding
AX-75852435	16	85688	downstream_gene_variant	MODIFIER	BF1	ENSGALG00000033932	ENSGALT00000073734	protein_coding
AX-75852435	16	85688	downstream_gene_variant	MODIFIER	DMB2	ENSGALG00000038393	ENSGALT00000076652	protein_coding
AX-75852435	16	85688	downstream_gene_variant	MODIFIER	DMB2	ENSGALG00000038393	ENSGALT00000077928	protein_coding
AX-75852435	16	85688	downstream_gene_variant	MODIFIER	BF1	ENSGALG00000033932	ENSGALT00000078541	protein_coding
AX-75852435	16	85688	downstream_gene_variant	MODIFIER	BF1	ENSGALG00000033932	ENSGALT00000080529	protein_coding
AX-75852435	16	85688	downstream_gene_variant	MODIFIER	BF1	ENSGALG00000033932	ENSGALT00000086848	protein_coding
AX-75852435	16	85688	downstream_gene_variant	MODIFIER	DMB2	ENSGALG00000038393	ENSGALT00000089265	protein_coding
AX-75852435	16	85688	downstream_gene_variant	MODIFIER	BF1	ENSGALG00000033932	ENSGALT00000089467	protein_coding
AX-75852436	16	86583	synonymous_variant	LOW	TAP1	ENSGALG00000035075	ENSGALT00000047881	protein_coding
AX-75852436	16	86583	downstream_gene_variant	MODIFIER	BF1	ENSGALG00000033932	ENSGALT00000054028	protein_coding
AX-75852436	16	86583	downstream_gene_variant	MODIFIER	BF1	ENSGALG00000033932	ENSGALT00000066783	protein_coding
AX-75852436	16	86583	synonymous_variant	LOW	TAP1	ENSGALG00000035075	ENSGALT00000071455	protein_coding
AX-75852436	16	86583	downstream_gene_variant	MODIFIER	BF1	ENSGALG00000033932	ENSGALT00000073734	protein_coding
AX-75852436	16	86583	downstream_gene_variant	MODIFIER	DMB2	ENSGALG00000038393	ENSGALT00000076652	protein_coding
AX-75852436	16	86583	downstream_gene_variant	MODIFIER	DMB2	ENSGALG00000038393	ENSGALT00000077928	protein_coding
AX-75852436	16	86583	downstream_gene_variant	MODIFIER	BF1	ENSGALG00000033932	ENSGALT00000078541	protein_coding
AX-75852436	16	86583	downstream_gene_variant	MODIFIER	BF1	ENSGALG00000033932	ENSGALT00000080529	protein_coding
AX-75852436	16	86583	downstream_gene_variant	MODIFIER	BF1	ENSGALG00000033932	ENSGALT00000086848	protein_coding
AX-75852436	16	86583	downstream_gene_variant	MODIFIER	DMB2	ENSGALG00000038393	ENSGALT00000089265	protein_coding
AX-75852436	16	86583	downstream_gene_variant	MODIFIER	BF1	ENSGALG00000033932	ENSGALT00000089467	protein_coding
AX-75852459	16	90518	downstream_gene_variant	MODIFIER	DMB1	ENSGALG00000000162	ENSGALT00000041213	protein_coding
AX-75852459	16	90518	downstream_gene_variant	MODIFIER	TAP1	ENSGALG00000035075	ENSGALT00000047881	protein_coding
AX-75852459	16	90518	upstream_gene_variant	MODIFIER	BF1	ENSGALG00000033932	ENSGALT00000054028	protein_coding
AX-75852459	16	90518	upstream_gene_variant	MODIFIER	BF1	ENSGALG00000033932	ENSGALT00000066783	protein_coding
AX-75852459	16	90518	downstream_gene_variant	MODIFIER	TAP1	ENSGALG00000035075	ENSGALT00000071455	protein_coding
AX-75852459	16	90518	upstream_gene_variant	MODIFIER	BF1	ENSGALG00000033932	ENSGALT00000073734	protein_coding
AX-75852459	16	90518	downstream_gene_variant	MODIFIER	DMB2	ENSGALG00000038393	ENSGALT00000076652	protein_coding
AX-75852459	16	90518	downstream_gene_variant	MODIFIER	DMB2	ENSGALG00000038393	ENSGALT00000077928	protein_coding
AX-75852459	16	90518	upstream_gene_variant	MODIFIER	BF1	ENSGALG00000033932	ENSGALT00000078541	protein_coding
AX-75852459	16	90518	upstream_gene_variant	MODIFIER	BF1	ENSGALG00000033932	ENSGALT00000080529	protein_coding
AX-75852459	16	90518	upstream_gene_variant	MODIFIER	BF1	ENSGALG00000033932	ENSGALT00000086848	protein_coding
AX-75852459	16	90518	downstream_gene_variant	MODIFIER	DMB2	ENSGALG00000038393	ENSGALT00000089265	protein_coding
AX-75852459	16	90518	upstream_gene_variant	MODIFIER	BF1	ENSGALG00000033932	ENSGALT00000089467	protein_coding
AX-75852479	16	96356	3_prime_UTR_variant	MODIFIER	MHCDMA	ENSGALG00000000158	ENSGALT00000000214	protein_coding
AX-75852479	16	96356	upstream_gene_variant	MODIFIER	DMB1	ENSGALG00000000162	ENSGALT00000041213	protein_coding
AX-75852479	16	96356	upstream_gene_variant	MODIFIER	DMB2	ENSGALG00000038393	ENSGALT00000076652	protein_coding
AX-75852479	16	96356	upstream_gene_variant	MODIFIER	DMB2	ENSGALG00000038393	ENSGALT00000077928	protein_coding
AX-75852479	16	96356	3_prime_UTR_variant	MODIFIER	MHCDMA	ENSGALG00000000158	ENSGALT00000087812	protein_coding
AX-75852479	16	96356	upstream_gene_variant	MODIFIER	DMB2	ENSGALG00000038393	ENSGALT00000089265	protein_coding
AX-75852485	16	98859	upstream_gene_variant	MODIFIER	BRD2	ENSGALG00000000156	ENSGALT00000000212	protein_coding
AX-75852485	16	98859	intron_variant	MODIFIER	MHCDMA	ENSGALG00000000158	ENSGALT00000000214	protein_coding
AX-75852485	16	98859	upstream_gene_variant	MODIFIER	DMB1	ENSGALG00000000162	ENSGALT00000041213	protein_coding
AX-75852485	16	98859	intron_variant	MODIFIER	MHCDMA	ENSGALG00000000158	ENSGALT00000087812	protein_coding
AX-75852499	16	101141	upstream_gene_variant	MODIFIER	BRD2	ENSGALG00000000156	ENSGALT00000000212	protein_coding
AX-75852499	16	101141	upstream_gene_variant	MODIFIER	MHCDMA	ENSGALG00000000158	ENSGALT00000000214	protein_coding
AX-75852499	16	101141	upstream_gene_variant	MODIFIER	DMB1	ENSGALG00000000162	ENSGALT00000041213	protein_coding
AX-75852499	16	101141	upstream_gene_variant	MODIFIER	MHCDMA	ENSGALG00000000158	ENSGALT00000087812	protein_coding
AX-75852499	16	101141	upstream_gene_variant	MODIFIER	BRD2	ENSGALG00000000156	ENSGALT00000000212	protein_coding
AX-75852499	16	101141	upstream_gene_variant	MODIFIER	MHCDMA	ENSGALG00000000158	ENSGALT00000000214	protein_coding
AX-75852499	16	101141	upstream_gene_variant	MODIFIER	DMB1	ENSGALG00000000162	ENSGALT00000041213	protein_coding
AX-75852499	16	101141	upstream_gene_variant	MODIFIER	MHCDMA	ENSGALG00000000158	ENSGALT00000087812	protein_coding
AX-75852546	16	112091	upstream_gene_variant	MODIFIER	TAPBP	ENSGALG00000008022	ENSGALT00000000203	protein_coding
AX-75852546	16	112091	3_prime_UTR_variant	MODIFIER	BRD2	ENSGALG00000000156	ENSGALT00000000212	protein_coding
AX-75852546	16	112091	upstream_gene_variant	MODIFIER	BLB1	ENSGALG00000000141	ENSGALT00000008925	protein_coding
AX-75852546	16	112091	upstream_gene_variant	MODIFIER	TAPBP	ENSGALG00000008022	ENSGALT00000044889	protein_coding
AX-75852546	16	112091	upstream_gene_variant	MODIFIER	BLB2	ENSGALG00000030940	ENSGALT00000058455	protein_coding
AX-75852546	16	112091	upstream_gene_variant	MODIFIER	TAPBP	ENSGALG00000008022	ENSGALT00000064648	protein_coding
AX-75852546	16	112091	upstream_gene_variant	MODIFIER	BLB2	ENSGALG00000030940	ENSGALT00000067879	protein_coding
AX-75852546	16	112091	upstream_gene_variant	MODIFIER	BLB1	ENSGALG00000000141	ENSGALT00000068635	protein_coding
AX-75852546	16	112091	upstream_gene_variant	MODIFIER	BLB2	ENSGALG00000030940	ENSGALT00000068640	protein_coding
AX-75852554	16	113633	intron_variant	MODIFIER	TAPBP	ENSGALG00000008022	ENSGALT00000000203	protein_coding
AX-75852554	16	113633	downstream_gene_variant	MODIFIER	BRD2	ENSGALG00000000156	ENSGALT00000000212	protein_coding
AX-75852554	16	113633	upstream_gene_variant	MODIFIER	BLB1	ENSGALG00000000141	ENSGALT00000008925	protein_coding
AX-75852554	16	113633	intron_variant	MODIFIER	TAPBP	ENSGALG00000008022	ENSGALT00000044889	protein_coding
AX-75852554	16	113633	upstream_gene_variant	MODIFIER	BLB2	ENSGALG00000030940	ENSGALT00000058455	protein_coding
AX-75852554	16	113633	intron_variant	MODIFIER	TAPBP	ENSGALG00000008022	ENSGALT00000064648	protein_coding
AX-75852554	16	113633	upstream_gene_variant	MODIFIER	BLB2	ENSGALG00000030940	ENSGALT00000067879	protein_coding
AX-75852554	16	113633	upstream_gene_variant	MODIFIER	BLB1	ENSGALG00000000141	ENSGALT00000068635	protein_coding
AX-75852554	16	113633	upstream_gene_variant	MODIFIER	BLB2	ENSGALG00000030940	ENSGALT00000068640	protein_coding
AX-75852554	16	113633	intron_variant	MODIFIER	TAPBP	ENSGALG00000008022	ENSGALT00000000203	protein_coding
AX-75852554	16	113633	downstream_gene_variant	MODIFIER	BRD2	ENSGALG00000000156	ENSGALT00000000212	protein_coding
AX-75852554	16	113633	upstream_gene_variant	MODIFIER	BLB1	ENSGALG00000000141	ENSGALT00000008925	protein_coding
AX-75852554	16	113633	intron_variant	MODIFIER	TAPBP	ENSGALG00000008022	ENSGALT00000044889	protein_coding
AX-75852554	16	113633	upstream_gene_variant	MODIFIER	BLB2	ENSGALG00000030940	ENSGALT00000058455	protein_coding
AX-75852554	16	113633	intron_variant	MODIFIER	TAPBP	ENSGALG00000008022	ENSGALT00000064648	protein_coding
AX-75852554	16	113633	upstream_gene_variant	MODIFIER	BLB2	ENSGALG00000030940	ENSGALT00000067879	protein_coding
AX-75852554	16	113633	upstream_gene_variant	MODIFIER	BLB1	ENSGALG00000000141	ENSGALT00000068635	protein_coding
AX-75852554	16	113633	upstream_gene_variant	MODIFIER	BLB2	ENSGALG00000030940	ENSGALT00000068640	protein_coding
AX-75851044	16	115747	downstream_gene_variant	MODIFIER	BLEC1	ENSGALG00000028659	ENSGALT00000000183	protein_coding
AX-75851044	16	115747	downstream_gene_variant	MODIFIER	TAPBP	ENSGALG00000008022	ENSGALT00000000203	protein_coding
AX-75851044	16	115747	downstream_gene_variant	MODIFIER	BRD2	ENSGALG00000000156	ENSGALT00000000212	protein_coding
AX-75851044	16	115747	upstream_gene_variant	MODIFIER	BLB1	ENSGALG00000000141	ENSGALT00000008925	protein_coding
AX-75851044	16	115747	downstream_gene_variant	MODIFIER	TAPBP	ENSGALG00000008022	ENSGALT00000044889	protein_coding
AX-75851044	16	115747	upstream_gene_variant	MODIFIER	BLB2	ENSGALG00000030940	ENSGALT00000058455	protein_coding
AX-75851044	16	115747	downstream_gene_variant	MODIFIER	TAPBP	ENSGALG00000008022	ENSGALT00000064648	protein_coding
AX-75851044	16	115747	upstream_gene_variant	MODIFIER	BLB2	ENSGALG00000030940	ENSGALT00000067879	protein_coding
AX-75851044	16	115747	upstream_gene_variant	MODIFIER	BLB1	ENSGALG00000000141	ENSGALT00000068635	protein_coding
AX-75851044	16	115747	upstream_gene_variant	MODIFIER	BLB2	ENSGALG00000030940	ENSGALT00000068640	protein_coding
AX-75851063	16	118748	downstream_gene_variant	MODIFIER	BLEC1	ENSGALG00000028659	ENSGALT00000000183	protein_coding
AX-75851063	16	118748	upstream_gene_variant	MODIFIER	BLEC2	ENSGALG00000000136	ENSGALT00000000188	protein_coding
AX-75851063	16	118748	downstream_gene_variant	MODIFIER	TAPBP	ENSGALG00000008022	ENSGALT00000000203	protein_coding
AX-75851063	16	118748	downstream_gene_variant	MODIFIER	BLB1	ENSGALG00000000141	ENSGALT00000008925	protein_coding
AX-75851063	16	118748	downstream_gene_variant	MODIFIER	TAPBP	ENSGALG00000008022	ENSGALT00000044889	protein_coding
AX-75851063	16	118748	downstream_gene_variant	MODIFIER	TAPBP	ENSGALG00000008022	ENSGALT00000064648	protein_coding
AX-75851063	16	118748	downstream_gene_variant	MODIFIER	BLB1	ENSGALG00000000141	ENSGALT00000068635	protein_coding
AX-75851065	16	118959	synonymous_variant	LOW	BLEC1	ENSGALG00000028659	ENSGALT00000000183	protein_coding
AX-75851065	16	118959	upstream_gene_variant	MODIFIER	BLEC2	ENSGALG00000000136	ENSGALT00000000188	protein_coding
AX-75851065	16	118959	downstream_gene_variant	MODIFIER	TAPBP	ENSGALG00000008022	ENSGALT00000000203	protein_coding
AX-75851065	16	118959	downstream_gene_variant	MODIFIER	BLB1	ENSGALG00000000141	ENSGALT00000008925	protein_coding
AX-75851065	16	118959	downstream_gene_variant	MODIFIER	TAPBP	ENSGALG00000008022	ENSGALT00000044889	protein_coding
AX-75851065	16	118959	downstream_gene_variant	MODIFIER	TAPBP	ENSGALG00000008022	ENSGALT00000064648	protein_coding
AX-75851065	16	118959	downstream_gene_variant	MODIFIER	BLB1	ENSGALG00000000141	ENSGALT00000068635	protein_coding
AX-75851069	16	119422	intron_variant	MODIFIER	BLEC1	ENSGALG00000028659	ENSGALT00000000183	protein_coding
AX-75851069	16	119422	upstream_gene_variant	MODIFIER	BLEC2	ENSGALG00000000136	ENSGALT00000000188	protein_coding
AX-75851069	16	119422	downstream_gene_variant	MODIFIER	TAPBP	ENSGALG00000008022	ENSGALT00000000203	protein_coding
AX-75851069	16	119422	downstream_gene_variant	MODIFIER	BLB1	ENSGALG00000000141	ENSGALT00000008925	protein_coding
AX-75851069	16	119422	downstream_gene_variant	MODIFIER	TAPBP	ENSGALG00000008022	ENSGALT00000044889	protein_coding
AX-75851069	16	119422	downstream_gene_variant	MODIFIER	TAPBP	ENSGALG00000008022	ENSGALT00000064648	protein_coding
AX-75851069	16	119422	downstream_gene_variant	MODIFIER	BLB1	ENSGALG00000000141	ENSGALT00000068635	protein_coding
AX-75851086	16	123585	upstream_gene_variant	MODIFIER	BLEC1	ENSGALG00000028659	ENSGALT00000000183	protein_coding
AX-75851086	16	123585	intron_variant	MODIFIER	BLEC2	ENSGALG00000000136	ENSGALT00000000188	protein_coding
AX-75851086	16	123585	upstream_gene_variant	MODIFIER	BG1	ENSGALG00000026396	ENSGALT00000084473	protein_coding
AX-75851086	16	123585	upstream_gene_variant	MODIFIER	BLEC1	ENSGALG00000028659	ENSGALT00000000183	protein_coding
AX-75851086	16	123585	intron_variant	MODIFIER	BLEC2	ENSGALG00000000136	ENSGALT00000000188	protein_coding
AX-75851086	16	123585	upstream_gene_variant	MODIFIER	BG1	ENSGALG00000026396	ENSGALT00000084473	protein_coding
AX-75851091	16	124358	upstream_gene_variant	MODIFIER	BLEC1	ENSGALG00000028659	ENSGALT00000000183	protein_coding
AX-75851091	16	124358	missense_variant	MODERATE	BLEC2	ENSGALG00000000136	ENSGALT00000000188	protein_coding
AX-75851091	16	124358	upstream_gene_variant	MODIFIER	BG1	ENSGALG00000026396	ENSGALT00000045385	protein_coding
AX-75851091	16	124358	upstream_gene_variant	MODIFIER	BG1	ENSGALG00000026396	ENSGALT00000048481	protein_coding
AX-75851091	16	124358	upstream_gene_variant	MODIFIER	BG1	ENSGALG00000026396	ENSGALT00000077785	protein_coding
AX-75851091	16	124358	upstream_gene_variant	MODIFIER	BG1	ENSGALG00000026396	ENSGALT00000084473	protein_coding
AX-75851091	16	124358	upstream_gene_variant	MODIFIER	BG1	ENSGALG00000026396	ENSGALT00000086713	protein_coding
AX-75851091	16	124358	upstream_gene_variant	MODIFIER	BG1	ENSGALG00000026396	ENSGALT00000088858	protein_coding
AX-75851091	16	124358	upstream_gene_variant	MODIFIER	BG1	ENSGALG00000026396	ENSGALT00000090279	protein_coding
AX-75851091	16	124358	upstream_gene_variant	MODIFIER	BLEC1	ENSGALG00000028659	ENSGALT00000000183	protein_coding
AX-75851091	16	124358	missense_variant	MODERATE	BLEC2	ENSGALG00000000136	ENSGALT00000000188	protein_coding
AX-75851091	16	124358	upstream_gene_variant	MODIFIER	BG1	ENSGALG00000026396	ENSGALT00000045385	protein_coding
AX-75851091	16	124358	upstream_gene_variant	MODIFIER	BG1	ENSGALG00000026396	ENSGALT00000048481	protein_coding
AX-75851091	16	124358	upstream_gene_variant	MODIFIER	BG1	ENSGALG00000026396	ENSGALT00000077785	protein_coding
AX-75851091	16	124358	upstream_gene_variant	MODIFIER	BG1	ENSGALG00000026396	ENSGALT00000084473	protein_coding
AX-75851091	16	124358	upstream_gene_variant	MODIFIER	BG1	ENSGALG00000026396	ENSGALT00000086713	protein_coding
AX-75851091	16	124358	upstream_gene_variant	MODIFIER	BG1	ENSGALG00000026396	ENSGALT00000088858	protein_coding
AX-75851091	16	124358	upstream_gene_variant	MODIFIER	BG1	ENSGALG00000026396	ENSGALT00000090279	protein_coding
AX-75851114	16	128365	downstream_gene_variant	MODIFIER	BLEC2	ENSGALG00000000136	ENSGALT00000000188	protein_coding
AX-75851114	16	128365	upstream_gene_variant	MODIFIER	BG1	ENSGALG00000026396	ENSGALT00000045385	protein_coding
AX-75851114	16	128365	upstream_gene_variant	MODIFIER	BG1	ENSGALG00000026396	ENSGALT00000048481	protein_coding
AX-75851114	16	128365	upstream_gene_variant	MODIFIER	BG1	ENSGALG00000026396	ENSGALT00000077785	protein_coding
AX-75851114	16	128365	upstream_gene_variant	MODIFIER	BG1	ENSGALG00000026396	ENSGALT00000084473	protein_coding
AX-75851114	16	128365	upstream_gene_variant	MODIFIER	BG1	ENSGALG00000026396	ENSGALT00000086713	protein_coding
AX-75851114	16	128365	upstream_gene_variant	MODIFIER	BG1	ENSGALG00000026396	ENSGALT00000088858	protein_coding
AX-75851114	16	128365	upstream_gene_variant	MODIFIER	BG1	ENSGALG00000026396	ENSGALT00000090279	protein_coding
AX-75851139	16	134235	downstream_gene_variant	MODIFIER	-	ENSGALG00000000123	ENSGALT00000000172	protein_coding
AX-75851139	16	134235	downstream_gene_variant	MODIFIER	BG1	ENSGALG00000026396	ENSGALT00000045385	protein_coding
AX-75851139	16	134235	downstream_gene_variant	MODIFIER	BG1	ENSGALG00000026396	ENSGALT00000048481	protein_coding
AX-75851139	16	134235	downstream_gene_variant	MODIFIER	-	ENSGALG00000000123	ENSGALT00000056834	protein_coding
AX-75851139	16	134235	downstream_gene_variant	MODIFIER	BG1	ENSGALG00000026396	ENSGALT00000077785	protein_coding
AX-75851139	16	134235	downstream_gene_variant	MODIFIER	BG1	ENSGALG00000026396	ENSGALT00000084473	protein_coding
AX-75851139	16	134235	downstream_gene_variant	MODIFIER	BG1	ENSGALG00000026396	ENSGALT00000086713	protein_coding
AX-75851139	16	134235	downstream_gene_variant	MODIFIER	BG1	ENSGALG00000026396	ENSGALT00000088858	protein_coding
AX-75851139	16	134235	downstream_gene_variant	MODIFIER	BG1	ENSGALG00000026396	ENSGALT00000090279	protein_coding
AX-75851139	16	134235	downstream_gene_variant	MODIFIER	-	ENSGALG00000000123	ENSGALT00000000172	protein_coding
AX-75851139	16	134235	downstream_gene_variant	MODIFIER	BG1	ENSGALG00000026396	ENSGALT00000045385	protein_coding
AX-75851139	16	134235	downstream_gene_variant	MODIFIER	BG1	ENSGALG00000026396	ENSGALT00000048481	protein_coding
AX-75851139	16	134235	downstream_gene_variant	MODIFIER	-	ENSGALG00000000123	ENSGALT00000056834	protein_coding
AX-75851139	16	134235	downstream_gene_variant	MODIFIER	BG1	ENSGALG00000026396	ENSGALT00000077785	protein_coding
AX-75851139	16	134235	downstream_gene_variant	MODIFIER	BG1	ENSGALG00000026396	ENSGALT00000084473	protein_coding
AX-75851139	16	134235	downstream_gene_variant	MODIFIER	BG1	ENSGALG00000026396	ENSGALT00000086713	protein_coding
AX-75851139	16	134235	downstream_gene_variant	MODIFIER	BG1	ENSGALG00000026396	ENSGALT00000088858	protein_coding
AX-75851139	16	134235	downstream_gene_variant	MODIFIER	BG1	ENSGALG00000026396	ENSGALT00000090279	protein_coding
AX-75851143	16	134768	missense_variant	MODERATE	-	ENSGALG00000000123	ENSGALT00000000172	protein_coding
AX-75851143	16	134768	downstream_gene_variant	MODIFIER	BG1	ENSGALG00000026396	ENSGALT00000045385	protein_coding
AX-75851143	16	134768	downstream_gene_variant	MODIFIER	BG1	ENSGALG00000026396	ENSGALT00000048481	protein_coding
AX-75851143	16	134768	stop_lost	HIGH	-	ENSGALG00000000123	ENSGALT00000056834	protein_coding
AX-75851143	16	134768	downstream_gene_variant	MODIFIER	BG1	ENSGALG00000026396	ENSGALT00000077785	protein_coding
AX-75851143	16	134768	downstream_gene_variant	MODIFIER	BG1	ENSGALG00000026396	ENSGALT00000084473	protein_coding
AX-75851143	16	134768	downstream_gene_variant	MODIFIER	BG1	ENSGALG00000026396	ENSGALT00000086713	protein_coding
AX-75851143	16	134768	downstream_gene_variant	MODIFIER	BG1	ENSGALG00000026396	ENSGALT00000088858	protein_coding
AX-75851143	16	134768	downstream_gene_variant	MODIFIER	BG1	ENSGALG00000026396	ENSGALT00000090279	protein_coding
AX-75851146	16	135497	missense_variant	MODERATE	-	ENSGALG00000000123	ENSGALT00000000172	protein_coding
AX-75851146	16	135497	downstream_gene_variant	MODIFIER	BG1	ENSGALG00000026396	ENSGALT00000045385	protein_coding
AX-75851146	16	135497	downstream_gene_variant	MODIFIER	BG1	ENSGALG00000026396	ENSGALT00000048481	protein_coding
AX-75851146	16	135497	intron_variant	MODIFIER	-	ENSGALG00000000123	ENSGALT00000056834	protein_coding
AX-75851146	16	135497	downstream_gene_variant	MODIFIER	BG1	ENSGALG00000026396	ENSGALT00000077785	protein_coding
AX-75851146	16	135497	downstream_gene_variant	MODIFIER	BG1	ENSGALG00000026396	ENSGALT00000084473	protein_coding
AX-75851146	16	135497	downstream_gene_variant	MODIFIER	BG1	ENSGALG00000026396	ENSGALT00000086713	protein_coding
AX-75851146	16	135497	downstream_gene_variant	MODIFIER	BG1	ENSGALG00000026396	ENSGALT00000088858	protein_coding
AX-75851146	16	135497	downstream_gene_variant	MODIFIER	BG1	ENSGALG00000026396	ENSGALT00000090279	protein_coding
AX-75851146	16	135497	missense_variant	MODERATE	-	ENSGALG00000000123	ENSGALT00000000172	protein_coding
AX-75851146	16	135497	downstream_gene_variant	MODIFIER	BG1	ENSGALG00000026396	ENSGALT00000045385	protein_coding
AX-75851146	16	135497	downstream_gene_variant	MODIFIER	BG1	ENSGALG00000026396	ENSGALT00000048481	protein_coding
AX-75851146	16	135497	intron_variant	MODIFIER	-	ENSGALG00000000123	ENSGALT00000056834	protein_coding
AX-75851146	16	135497	downstream_gene_variant	MODIFIER	BG1	ENSGALG00000026396	ENSGALT00000077785	protein_coding
AX-75851146	16	135497	downstream_gene_variant	MODIFIER	BG1	ENSGALG00000026396	ENSGALT00000084473	protein_coding
AX-75851146	16	135497	downstream_gene_variant	MODIFIER	BG1	ENSGALG00000026396	ENSGALT00000086713	protein_coding
AX-75851146	16	135497	downstream_gene_variant	MODIFIER	BG1	ENSGALG00000026396	ENSGALT00000088858	protein_coding
AX-75851146	16	135497	downstream_gene_variant	MODIFIER	BG1	ENSGALG00000026396	ENSGALT00000090279	protein_coding
AX-75851152	16	136132	intron_variant	MODIFIER	-	ENSGALG00000000123	ENSGALT00000000172	protein_coding
AX-75851152	16	136132	downstream_gene_variant	MODIFIER	BG1	ENSGALG00000026396	ENSGALT00000045385	protein_coding
AX-75851152	16	136132	downstream_gene_variant	MODIFIER	BG1	ENSGALG00000026396	ENSGALT00000048481	protein_coding
AX-75851152	16	136132	downstream_gene_variant	MODIFIER	-	ENSGALG00000037648	ENSGALT00000050967	protein_coding
AX-75851152	16	136132	intron_variant	MODIFIER	-	ENSGALG00000000123	ENSGALT00000056834	protein_coding
AX-75851152	16	136132	downstream_gene_variant	MODIFIER	BG1	ENSGALG00000026396	ENSGALT00000077785	protein_coding
AX-75851152	16	136132	downstream_gene_variant	MODIFIER	BG1	ENSGALG00000026396	ENSGALT00000084473	protein_coding
AX-75851152	16	136132	downstream_gene_variant	MODIFIER	BG1	ENSGALG00000026396	ENSGALT00000086713	protein_coding
AX-75851152	16	136132	downstream_gene_variant	MODIFIER	BG1	ENSGALG00000026396	ENSGALT00000088858	protein_coding
AX-75851152	16	136132	downstream_gene_variant	MODIFIER	BG1	ENSGALG00000026396	ENSGALT00000090279	protein_coding
AX-75851156	16	136684	intron_variant	MODIFIER	-	ENSGALG00000000123	ENSGALT00000000172	protein_coding
AX-75851156	16	136684	downstream_gene_variant	MODIFIER	BG1	ENSGALG00000026396	ENSGALT00000045385	protein_coding
AX-75851156	16	136684	downstream_gene_variant	MODIFIER	BG1	ENSGALG00000026396	ENSGALT00000048481	protein_coding
AX-75851156	16	136684	downstream_gene_variant	MODIFIER	-	ENSGALG00000037648	ENSGALT00000050967	protein_coding
AX-75851156	16	136684	intron_variant	MODIFIER	-	ENSGALG00000000123	ENSGALT00000056834	protein_coding
AX-75851156	16	136684	downstream_gene_variant	MODIFIER	BG1	ENSGALG00000026396	ENSGALT00000077785	protein_coding
AX-75851156	16	136684	downstream_gene_variant	MODIFIER	BG1	ENSGALG00000026396	ENSGALT00000084473	protein_coding
AX-75851156	16	136684	downstream_gene_variant	MODIFIER	BG1	ENSGALG00000026396	ENSGALT00000086713	protein_coding
AX-75851156	16	136684	downstream_gene_variant	MODIFIER	BG1	ENSGALG00000026396	ENSGALT00000088858	protein_coding
AX-75851156	16	136684	downstream_gene_variant	MODIFIER	BG1	ENSGALG00000026396	ENSGALT00000090279	protein_coding
AX-75851175	16	138470	upstream_gene_variant	MODIFIER	-	ENSGALG00000000123	ENSGALT00000000172	protein_coding
AX-75851175	16	138470	downstream_gene_variant	MODIFIER	-	ENSGALG00000037648	ENSGALT00000050967	protein_coding
AX-75851175	16	138470	upstream_gene_variant	MODIFIER	-	ENSGALG00000000123	ENSGALT00000056834	protein_coding
AX-75851175	16	138470	downstream_gene_variant	MODIFIER	BG1	ENSGALG00000026396	ENSGALT00000086713	protein_coding
AX-75851175	16	138470	downstream_gene_variant	MODIFIER	BG1	ENSGALG00000026396	ENSGALT00000088858	protein_coding
AX-75851175	16	138470	downstream_gene_variant	MODIFIER	BG1	ENSGALG00000026396	ENSGALT00000090279	protein_coding
AX-75851181	16	139179	upstream_gene_variant	MODIFIER	-	ENSGALG00000000123	ENSGALT00000000172	protein_coding
AX-75851181	16	139179	downstream_gene_variant	MODIFIER	-	ENSGALG00000037648	ENSGALT00000050967	protein_coding
AX-75851181	16	139179	upstream_gene_variant	MODIFIER	-	ENSGALG00000000123	ENSGALT00000056834	protein_coding
AX-75851195	16	141320	upstream_gene_variant	MODIFIER	-	ENSGALG00000000123	ENSGALT00000000172	protein_coding
AX-75851195	16	141320	upstream_gene_variant	MODIFIER	-	ENSGALG00000037648	ENSGALT00000050967	protein_coding
AX-75851195	16	141320	upstream_gene_variant	MODIFIER	-	ENSGALG00000000123	ENSGALT00000056834	protein_coding
AX-75851196	16	141378	upstream_gene_variant	MODIFIER	-	ENSGALG00000000123	ENSGALT00000000172	protein_coding
AX-75851196	16	141378	upstream_gene_variant	MODIFIER	-	ENSGALG00000037648	ENSGALT00000050967	protein_coding
AX-75851196	16	141378	upstream_gene_variant	MODIFIER	-	ENSGALG00000000123	ENSGALT00000056834	protein_coding
AX-75851232	16	146045	upstream_gene_variant	MODIFIER	-	ENSGALG00000037648	ENSGALT00000050967	protein_coding
AX-75851233	16	146307	intergenic_variant	MODIFIER	-	-	-	-
AX-75851233	16	146307	intergenic_variant	MODIFIER	-	-	-	-
AX-75851246	16	148668	intergenic_variant	MODIFIER	-	-	-	-
AX-75851250	16	149083	upstream_gene_variant	MODIFIER	GNB2L1	ENSGALG00000000122	ENSGALT00000000171	protein_coding
AX-75851250	16	149083	upstream_gene_variant	MODIFIER	GNB2L1	ENSGALG00000000122	ENSGALT00000073944	protein_coding
AX-75851250	16	149083	upstream_gene_variant	MODIFIER	GNB2L1	ENSGALG00000000122	ENSGALT00000087483	protein_coding
AX-75851250	16	149083	upstream_gene_variant	MODIFIER	GNB2L1	ENSGALG00000000122	ENSGALT00000088792	protein_coding
AX-75851250	16	149083	upstream_gene_variant	MODIFIER	GNB2L1	ENSGALG00000000122	ENSGALT00000089345	protein_coding
AX-75851250	16	149083	upstream_gene_variant	MODIFIER	GNB2L1	ENSGALG00000000122	ENSGALT00000089517	protein_coding
AX-75851250	16	149083	upstream_gene_variant	MODIFIER	GNB2L1	ENSGALG00000000122	ENSGALT00000000171	protein_coding
AX-75851250	16	149083	upstream_gene_variant	MODIFIER	GNB2L1	ENSGALG00000000122	ENSGALT00000073944	protein_coding
AX-75851250	16	149083	upstream_gene_variant	MODIFIER	GNB2L1	ENSGALG00000000122	ENSGALT00000087483	protein_coding
AX-75851250	16	149083	upstream_gene_variant	MODIFIER	GNB2L1	ENSGALG00000000122	ENSGALT00000088792	protein_coding
AX-75851250	16	149083	upstream_gene_variant	MODIFIER	GNB2L1	ENSGALG00000000122	ENSGALT00000089345	protein_coding
AX-75851250	16	149083	upstream_gene_variant	MODIFIER	GNB2L1	ENSGALG00000000122	ENSGALT00000089517	protein_coding
AX-75851252	16	149250	upstream_gene_variant	MODIFIER	GNB2L1	ENSGALG00000000122	ENSGALT00000000171	protein_coding
AX-75851252	16	149250	upstream_gene_variant	MODIFIER	GNB2L1	ENSGALG00000000122	ENSGALT00000073944	protein_coding
AX-75851252	16	149250	upstream_gene_variant	MODIFIER	GNB2L1	ENSGALG00000000122	ENSGALT00000087483	protein_coding
AX-75851252	16	149250	upstream_gene_variant	MODIFIER	GNB2L1	ENSGALG00000000122	ENSGALT00000088792	protein_coding
AX-75851252	16	149250	upstream_gene_variant	MODIFIER	GNB2L1	ENSGALG00000000122	ENSGALT00000089345	protein_coding
AX-75851252	16	149250	upstream_gene_variant	MODIFIER	GNB2L1	ENSGALG00000000122	ENSGALT00000089517	protein_coding
AX-75851252	16	149250	upstream_gene_variant	MODIFIER	GNB2L1	ENSGALG00000000122	ENSGALT00000000171	protein_coding
AX-75851252	16	149250	upstream_gene_variant	MODIFIER	GNB2L1	ENSGALG00000000122	ENSGALT00000073944	protein_coding
AX-75851252	16	149250	upstream_gene_variant	MODIFIER	GNB2L1	ENSGALG00000000122	ENSGALT00000087483	protein_coding
AX-75851252	16	149250	upstream_gene_variant	MODIFIER	GNB2L1	ENSGALG00000000122	ENSGALT00000088792	protein_coding
AX-75851252	16	149250	upstream_gene_variant	MODIFIER	GNB2L1	ENSGALG00000000122	ENSGALT00000089345	protein_coding
AX-75851252	16	149250	upstream_gene_variant	MODIFIER	GNB2L1	ENSGALG00000000122	ENSGALT00000089517	protein_coding
AX-75851258	16	150071	upstream_gene_variant	MODIFIER	GNB2L1	ENSGALG00000000122	ENSGALT00000000171	protein_coding
AX-75851258	16	150071	upstream_gene_variant	MODIFIER	GNB2L1	ENSGALG00000000122	ENSGALT00000073944	protein_coding
AX-75851258	16	150071	upstream_gene_variant	MODIFIER	GNB2L1	ENSGALG00000000122	ENSGALT00000087483	protein_coding
AX-75851258	16	150071	upstream_gene_variant	MODIFIER	GNB2L1	ENSGALG00000000122	ENSGALT00000088792	protein_coding
AX-75851258	16	150071	upstream_gene_variant	MODIFIER	GNB2L1	ENSGALG00000000122	ENSGALT00000089345	protein_coding
AX-75851258	16	150071	upstream_gene_variant	MODIFIER	GNB2L1	ENSGALG00000000122	ENSGALT00000089517	protein_coding
AX-75851258	16	150071	upstream_gene_variant	MODIFIER	GNB2L1	ENSGALG00000000122	ENSGALT00000000171	protein_coding
AX-75851258	16	150071	upstream_gene_variant	MODIFIER	GNB2L1	ENSGALG00000000122	ENSGALT00000073944	protein_coding
AX-75851258	16	150071	upstream_gene_variant	MODIFIER	GNB2L1	ENSGALG00000000122	ENSGALT00000087483	protein_coding
AX-75851258	16	150071	upstream_gene_variant	MODIFIER	GNB2L1	ENSGALG00000000122	ENSGALT00000088792	protein_coding
AX-75851258	16	150071	upstream_gene_variant	MODIFIER	GNB2L1	ENSGALG00000000122	ENSGALT00000089345	protein_coding
AX-75851258	16	150071	upstream_gene_variant	MODIFIER	GNB2L1	ENSGALG00000000122	ENSGALT00000089517	protein_coding
AX-75851260	16	150409	upstream_gene_variant	MODIFIER	GNB2L1	ENSGALG00000000122	ENSGALT00000000171	protein_coding
AX-75851260	16	150409	upstream_gene_variant	MODIFIER	GNB2L1	ENSGALG00000000122	ENSGALT00000073944	protein_coding
AX-75851260	16	150409	upstream_gene_variant	MODIFIER	GNB2L1	ENSGALG00000000122	ENSGALT00000087483	protein_coding
AX-75851260	16	150409	upstream_gene_variant	MODIFIER	GNB2L1	ENSGALG00000000122	ENSGALT00000088001	protein_coding
AX-75851260	16	150409	upstream_gene_variant	MODIFIER	GNB2L1	ENSGALG00000000122	ENSGALT00000088792	protein_coding
AX-75851260	16	150409	upstream_gene_variant	MODIFIER	GNB2L1	ENSGALG00000000122	ENSGALT00000089345	protein_coding
AX-75851260	16	150409	upstream_gene_variant	MODIFIER	GNB2L1	ENSGALG00000000122	ENSGALT00000089517	protein_coding
AX-75851264	16	150630	upstream_gene_variant	MODIFIER	GNB2L1	ENSGALG00000000122	ENSGALT00000000171	protein_coding
AX-75851264	16	150630	upstream_gene_variant	MODIFIER	GNB2L1	ENSGALG00000000122	ENSGALT00000073944	protein_coding
AX-75851264	16	150630	upstream_gene_variant	MODIFIER	GNB2L1	ENSGALG00000000122	ENSGALT00000087483	protein_coding
AX-75851264	16	150630	upstream_gene_variant	MODIFIER	GNB2L1	ENSGALG00000000122	ENSGALT00000088001	protein_coding
AX-75851264	16	150630	upstream_gene_variant	MODIFIER	GNB2L1	ENSGALG00000000122	ENSGALT00000088792	protein_coding
AX-75851264	16	150630	upstream_gene_variant	MODIFIER	GNB2L1	ENSGALG00000000122	ENSGALT00000089345	protein_coding
AX-75851264	16	150630	upstream_gene_variant	MODIFIER	GNB2L1	ENSGALG00000000122	ENSGALT00000089517	protein_coding
AX-75851273	16	151499	upstream_gene_variant	MODIFIER	GNB2L1	ENSGALG00000000122	ENSGALT00000000171	protein_coding
AX-75851273	16	151499	upstream_gene_variant	MODIFIER	GNB2L1	ENSGALG00000000122	ENSGALT00000073944	protein_coding
AX-75851273	16	151499	upstream_gene_variant	MODIFIER	GNB2L1	ENSGALG00000000122	ENSGALT00000083202	protein_coding
AX-75851273	16	151499	upstream_gene_variant	MODIFIER	GNB2L1	ENSGALG00000000122	ENSGALT00000087483	protein_coding
AX-75851273	16	151499	upstream_gene_variant	MODIFIER	GNB2L1	ENSGALG00000000122	ENSGALT00000088001	protein_coding
AX-75851273	16	151499	upstream_gene_variant	MODIFIER	GNB2L1	ENSGALG00000000122	ENSGALT00000088792	protein_coding
AX-75851273	16	151499	upstream_gene_variant	MODIFIER	GNB2L1	ENSGALG00000000122	ENSGALT00000089345	protein_coding
AX-75851273	16	151499	upstream_gene_variant	MODIFIER	GNB2L1	ENSGALG00000000122	ENSGALT00000089517	protein_coding
AX-75851273	16	151499	upstream_gene_variant	MODIFIER	GNB2L1	ENSGALG00000000122	ENSGALT00000000171	protein_coding
AX-75851273	16	151499	upstream_gene_variant	MODIFIER	GNB2L1	ENSGALG00000000122	ENSGALT00000073944	protein_coding
AX-75851273	16	151499	upstream_gene_variant	MODIFIER	GNB2L1	ENSGALG00000000122	ENSGALT00000083202	protein_coding
AX-75851273	16	151499	upstream_gene_variant	MODIFIER	GNB2L1	ENSGALG00000000122	ENSGALT00000087483	protein_coding
AX-75851273	16	151499	upstream_gene_variant	MODIFIER	GNB2L1	ENSGALG00000000122	ENSGALT00000088001	protein_coding
AX-75851273	16	151499	upstream_gene_variant	MODIFIER	GNB2L1	ENSGALG00000000122	ENSGALT00000088792	protein_coding
AX-75851273	16	151499	upstream_gene_variant	MODIFIER	GNB2L1	ENSGALG00000000122	ENSGALT00000089345	protein_coding
AX-75851273	16	151499	upstream_gene_variant	MODIFIER	GNB2L1	ENSGALG00000000122	ENSGALT00000089517	protein_coding
AX-75851279	16	152347	upstream_gene_variant	MODIFIER	GNB2L1	ENSGALG00000000122	ENSGALT00000000171	protein_coding
AX-75851279	16	152347	upstream_gene_variant	MODIFIER	RF00189	ENSGALG00000017829	ENSGALT00000028536	snoRNA
AX-75851279	16	152347	upstream_gene_variant	MODIFIER	GNB2L1	ENSGALG00000000122	ENSGALT00000073944	protein_coding
AX-75851279	16	152347	upstream_gene_variant	MODIFIER	GNB2L1	ENSGALG00000000122	ENSGALT00000083202	protein_coding
AX-75851279	16	152347	upstream_gene_variant	MODIFIER	GNB2L1	ENSGALG00000000122	ENSGALT00000087483	protein_coding
AX-75851279	16	152347	upstream_gene_variant	MODIFIER	GNB2L1	ENSGALG00000000122	ENSGALT00000088001	protein_coding
AX-75851279	16	152347	upstream_gene_variant	MODIFIER	GNB2L1	ENSGALG00000000122	ENSGALT00000088792	protein_coding
AX-75851279	16	152347	upstream_gene_variant	MODIFIER	GNB2L1	ENSGALG00000000122	ENSGALT00000089345	protein_coding
AX-75851279	16	152347	upstream_gene_variant	MODIFIER	GNB2L1	ENSGALG00000000122	ENSGALT00000089517	protein_coding
AX-75851279	16	152347	upstream_gene_variant	MODIFIER	GNB2L1	ENSGALG00000000122	ENSGALT00000000171	protein_coding
AX-75851279	16	152347	upstream_gene_variant	MODIFIER	RF00189	ENSGALG00000017829	ENSGALT00000028536	snoRNA
AX-75851279	16	152347	upstream_gene_variant	MODIFIER	GNB2L1	ENSGALG00000000122	ENSGALT00000073944	protein_coding
AX-75851279	16	152347	upstream_gene_variant	MODIFIER	GNB2L1	ENSGALG00000000122	ENSGALT00000083202	protein_coding
AX-75851279	16	152347	upstream_gene_variant	MODIFIER	GNB2L1	ENSGALG00000000122	ENSGALT00000087483	protein_coding
AX-75851279	16	152347	upstream_gene_variant	MODIFIER	GNB2L1	ENSGALG00000000122	ENSGALT00000088001	protein_coding
AX-75851279	16	152347	upstream_gene_variant	MODIFIER	GNB2L1	ENSGALG00000000122	ENSGALT00000088792	protein_coding
AX-75851279	16	152347	upstream_gene_variant	MODIFIER	GNB2L1	ENSGALG00000000122	ENSGALT00000089345	protein_coding
AX-75851279	16	152347	upstream_gene_variant	MODIFIER	GNB2L1	ENSGALG00000000122	ENSGALT00000089517	protein_coding
AX-75851289	16	154842	downstream_gene_variant	MODIFIER	TRIM41	ENSGALG00000030569	ENSGALT00000000084	protein_coding
AX-75851289	16	154842	intron_variant	MODIFIER	GNB2L1	ENSGALG00000000122	ENSGALT00000000171	protein_coding
AX-75851289	16	154842	upstream_gene_variant	MODIFIER	RF00189	ENSGALG00000017829	ENSGALT00000028536	snoRNA
AX-75851289	16	154842	intron_variant	MODIFIER	GNB2L1	ENSGALG00000000122	ENSGALT00000073944	protein_coding
AX-75851289	16	154842	upstream_gene_variant	MODIFIER	GNB2L1	ENSGALG00000000122	ENSGALT00000083202	protein_coding
AX-75851289	16	154842	intron_variant	MODIFIER	GNB2L1	ENSGALG00000000122	ENSGALT00000087483	protein_coding
AX-75851289	16	154842	upstream_gene_variant	MODIFIER	GNB2L1	ENSGALG00000000122	ENSGALT00000088001	protein_coding
AX-75851289	16	154842	intron_variant	MODIFIER	GNB2L1	ENSGALG00000000122	ENSGALT00000088792	protein_coding
AX-75851289	16	154842	intron_variant	MODIFIER	GNB2L1	ENSGALG00000000122	ENSGALT00000089345	protein_coding
AX-75851289	16	154842	intron_variant	MODIFIER	GNB2L1	ENSGALG00000000122	ENSGALT00000089517	protein_coding
AX-75851289	16	154842	downstream_gene_variant	MODIFIER	TRIM41	ENSGALG00000030569	ENSGALT00000000084	protein_coding
AX-75851289	16	154842	intron_variant	MODIFIER	GNB2L1	ENSGALG00000000122	ENSGALT00000000171	protein_coding
AX-75851289	16	154842	upstream_gene_variant	MODIFIER	RF00189	ENSGALG00000017829	ENSGALT00000028536	snoRNA
AX-75851289	16	154842	intron_variant	MODIFIER	GNB2L1	ENSGALG00000000122	ENSGALT00000073944	protein_coding
AX-75851289	16	154842	upstream_gene_variant	MODIFIER	GNB2L1	ENSGALG00000000122	ENSGALT00000083202	protein_coding
AX-75851289	16	154842	intron_variant	MODIFIER	GNB2L1	ENSGALG00000000122	ENSGALT00000087483	protein_coding
AX-75851289	16	154842	upstream_gene_variant	MODIFIER	GNB2L1	ENSGALG00000000122	ENSGALT00000088001	protein_coding
AX-75851289	16	154842	intron_variant	MODIFIER	GNB2L1	ENSGALG00000000122	ENSGALT00000088792	protein_coding
AX-75851289	16	154842	intron_variant	MODIFIER	GNB2L1	ENSGALG00000000122	ENSGALT00000089345	protein_coding
AX-75851289	16	154842	intron_variant	MODIFIER	GNB2L1	ENSGALG00000000122	ENSGALT00000089517	protein_coding
AX-75851293	16	156137	downstream_gene_variant	MODIFIER	TRIM41	ENSGALG00000030569	ENSGALT00000000084	protein_coding
AX-75851293	16	156137	intron_variant	MODIFIER	GNB2L1	ENSGALG00000000122	ENSGALT00000000171	protein_coding
AX-75851293	16	156137	upstream_gene_variant	MODIFIER	RF00189	ENSGALG00000017829	ENSGALT00000028536	snoRNA
AX-75851293	16	156137	intron_variant	MODIFIER	GNB2L1	ENSGALG00000000122	ENSGALT00000073944	protein_coding
AX-75851293	16	156137	upstream_gene_variant	MODIFIER	GNB2L1	ENSGALG00000000122	ENSGALT00000083202	protein_coding
AX-75851293	16	156137	downstream_gene_variant	MODIFIER	GNB2L1	ENSGALG00000000122	ENSGALT00000087483	protein_coding
AX-75851293	16	156137	intron_variant	MODIFIER	GNB2L1	ENSGALG00000000122	ENSGALT00000088001	protein_coding
AX-75851293	16	156137	intron_variant	MODIFIER	GNB2L1	ENSGALG00000000122	ENSGALT00000088792	protein_coding
AX-75851293	16	156137	missense_variant	MODERATE	GNB2L1	ENSGALG00000000122	ENSGALT00000089345	protein_coding
AX-75851293	16	156137	intron_variant	MODIFIER	GNB2L1	ENSGALG00000000122	ENSGALT00000089517	protein_coding
AX-75851295	16	156212	downstream_gene_variant	MODIFIER	TRIM41	ENSGALG00000030569	ENSGALT00000000084	protein_coding
AX-75851295	16	156212	intron_variant	MODIFIER	GNB2L1	ENSGALG00000000122	ENSGALT00000000171	protein_coding
AX-75851295	16	156212	upstream_gene_variant	MODIFIER	RF00189	ENSGALG00000017829	ENSGALT00000028536	snoRNA
AX-75851295	16	156212	intron_variant	MODIFIER	GNB2L1	ENSGALG00000000122	ENSGALT00000073944	protein_coding
AX-75851295	16	156212	upstream_gene_variant	MODIFIER	GNB2L1	ENSGALG00000000122	ENSGALT00000083202	protein_coding
AX-75851295	16	156212	downstream_gene_variant	MODIFIER	GNB2L1	ENSGALG00000000122	ENSGALT00000087483	protein_coding
AX-75851295	16	156212	intron_variant	MODIFIER	GNB2L1	ENSGALG00000000122	ENSGALT00000088001	protein_coding
AX-75851295	16	156212	intron_variant	MODIFIER	GNB2L1	ENSGALG00000000122	ENSGALT00000088792	protein_coding
AX-75851295	16	156212	3_prime_UTR_variant	MODIFIER	GNB2L1	ENSGALG00000000122	ENSGALT00000089345	protein_coding
AX-75851295	16	156212	intron_variant	MODIFIER	GNB2L1	ENSGALG00000000122	ENSGALT00000089517	protein_coding
AX-75851296	16	156257	downstream_gene_variant	MODIFIER	TRIM41	ENSGALG00000030569	ENSGALT00000000084	protein_coding
AX-75851296	16	156257	splice_region_variant,intron_variant	LOW	GNB2L1	ENSGALG00000000122	ENSGALT00000000171	protein_coding
AX-75851296	16	156257	upstream_gene_variant	MODIFIER	RF00189	ENSGALG00000017829	ENSGALT00000028536	snoRNA
AX-75851296	16	156257	intron_variant	MODIFIER	GNB2L1	ENSGALG00000000122	ENSGALT00000073944	protein_coding
AX-75851296	16	156257	upstream_gene_variant	MODIFIER	GNB2L1	ENSGALG00000000122	ENSGALT00000083202	protein_coding
AX-75851296	16	156257	downstream_gene_variant	MODIFIER	GNB2L1	ENSGALG00000000122	ENSGALT00000087483	protein_coding
AX-75851296	16	156257	splice_region_variant,intron_variant	LOW	GNB2L1	ENSGALG00000000122	ENSGALT00000088001	protein_coding
AX-75851296	16	156257	splice_region_variant,intron_variant	LOW	GNB2L1	ENSGALG00000000122	ENSGALT00000088792	protein_coding
AX-75851296	16	156257	3_prime_UTR_variant	MODIFIER	GNB2L1	ENSGALG00000000122	ENSGALT00000089345	protein_coding
AX-75851296	16	156257	splice_region_variant,intron_variant	LOW	GNB2L1	ENSGALG00000000122	ENSGALT00000089517	protein_coding
AX-75851299	16	157121	downstream_gene_variant	MODIFIER	TRIM41	ENSGALG00000030569	ENSGALT00000000084	protein_coding
AX-75851299	16	157121	3_prime_UTR_variant	MODIFIER	GNB2L1	ENSGALG00000000122	ENSGALT00000000171	protein_coding
AX-75851299	16	157121	downstream_gene_variant	MODIFIER	RF00189	ENSGALG00000017829	ENSGALT00000028536	snoRNA
AX-75851299	16	157121	3_prime_UTR_variant	MODIFIER	GNB2L1	ENSGALG00000000122	ENSGALT00000073944	protein_coding
AX-75851299	16	157121	3_prime_UTR_variant	MODIFIER	GNB2L1	ENSGALG00000000122	ENSGALT00000083202	protein_coding
AX-75851299	16	157121	downstream_gene_variant	MODIFIER	GNB2L1	ENSGALG00000000122	ENSGALT00000087483	protein_coding
AX-75851299	16	157121	3_prime_UTR_variant	MODIFIER	GNB2L1	ENSGALG00000000122	ENSGALT00000088001	protein_coding
AX-75851299	16	157121	3_prime_UTR_variant	MODIFIER	GNB2L1	ENSGALG00000000122	ENSGALT00000088792	protein_coding
AX-75851299	16	157121	3_prime_UTR_variant	MODIFIER	GNB2L1	ENSGALG00000000122	ENSGALT00000089345	protein_coding
AX-75851299	16	157121	3_prime_UTR_variant	MODIFIER	GNB2L1	ENSGALG00000000122	ENSGALT00000089517	protein_coding
AX-75851306	16	159263	intron_variant	MODIFIER	TRIM41	ENSGALG00000030569	ENSGALT00000000084	protein_coding
AX-75851306	16	159263	downstream_gene_variant	MODIFIER	GNB2L1	ENSGALG00000000122	ENSGALT00000000171	protein_coding
AX-75851306	16	159263	downstream_gene_variant	MODIFIER	RF00189	ENSGALG00000017829	ENSGALT00000028536	snoRNA
AX-75851306	16	159263	downstream_gene_variant	MODIFIER	GNB2L1	ENSGALG00000000122	ENSGALT00000073944	protein_coding
AX-75851306	16	159263	downstream_gene_variant	MODIFIER	GNB2L1	ENSGALG00000000122	ENSGALT00000083202	protein_coding
AX-75851306	16	159263	downstream_gene_variant	MODIFIER	GNB2L1	ENSGALG00000000122	ENSGALT00000087483	protein_coding
AX-75851306	16	159263	downstream_gene_variant	MODIFIER	GNB2L1	ENSGALG00000000122	ENSGALT00000088001	protein_coding
AX-75851306	16	159263	downstream_gene_variant	MODIFIER	GNB2L1	ENSGALG00000000122	ENSGALT00000088792	protein_coding
AX-75851306	16	159263	downstream_gene_variant	MODIFIER	GNB2L1	ENSGALG00000000122	ENSGALT00000089345	protein_coding
AX-75851306	16	159263	downstream_gene_variant	MODIFIER	GNB2L1	ENSGALG00000000122	ENSGALT00000089517	protein_coding
AX-75851314	16	161071	intron_variant	MODIFIER	TRIM41	ENSGALG00000030569	ENSGALT00000000084	protein_coding
AX-75851314	16	161071	downstream_gene_variant	MODIFIER	GNB2L1	ENSGALG00000000122	ENSGALT00000000171	protein_coding
AX-75851314	16	161071	downstream_gene_variant	MODIFIER	RF00189	ENSGALG00000017829	ENSGALT00000028536	snoRNA
AX-75851314	16	161071	upstream_gene_variant	MODIFIER	TRIM27.1	ENSGALG00000030397	ENSGALT00000061699	protein_coding
AX-75851314	16	161071	downstream_gene_variant	MODIFIER	GNB2L1	ENSGALG00000000122	ENSGALT00000073944	protein_coding
AX-75851314	16	161071	downstream_gene_variant	MODIFIER	GNB2L1	ENSGALG00000000122	ENSGALT00000083202	protein_coding
AX-75851314	16	161071	downstream_gene_variant	MODIFIER	GNB2L1	ENSGALG00000000122	ENSGALT00000088001	protein_coding
AX-75851314	16	161071	downstream_gene_variant	MODIFIER	GNB2L1	ENSGALG00000000122	ENSGALT00000088792	protein_coding
AX-75851314	16	161071	downstream_gene_variant	MODIFIER	GNB2L1	ENSGALG00000000122	ENSGALT00000089345	protein_coding
AX-75851314	16	161071	downstream_gene_variant	MODIFIER	GNB2L1	ENSGALG00000000122	ENSGALT00000089517	protein_coding
AX-75851418	16	177116	missense_variant	MODERATE	TRIM27.2	ENSGALG00000019835	ENSGALT00000044422	protein_coding
AX-75851418	16	177116	downstream_gene_variant	MODIFIER	TRIM39.1	ENSGALG00000038209	ENSGALT00000060935	protein_coding
AX-75851418	16	177116	upstream_gene_variant	MODIFIER	TRIM39.2	ENSGALG00000037170	ENSGALT00000065605	protein_coding
AX-75851418	16	177116	upstream_gene_variant	MODIFIER	TRIM39.2	ENSGALG00000037170	ENSGALT00000075096	protein_coding
AX-75851420	16	177583	upstream_gene_variant	MODIFIER	TRIM27.2	ENSGALG00000019835	ENSGALT00000044422	protein_coding
AX-75851420	16	177583	downstream_gene_variant	MODIFIER	TRIM39.1	ENSGALG00000038209	ENSGALT00000060935	protein_coding
AX-75851420	16	177583	upstream_gene_variant	MODIFIER	TRIM39.2	ENSGALG00000037170	ENSGALT00000065605	protein_coding
AX-75851420	16	177583	upstream_gene_variant	MODIFIER	TRIM39.2	ENSGALG00000037170	ENSGALT00000075096	protein_coding
AX-75851420	16	177583	upstream_gene_variant	MODIFIER	TRIM27.2	ENSGALG00000019835	ENSGALT00000044422	protein_coding
AX-75851420	16	177583	downstream_gene_variant	MODIFIER	TRIM39.1	ENSGALG00000038209	ENSGALT00000060935	protein_coding
AX-75851420	16	177583	upstream_gene_variant	MODIFIER	TRIM39.2	ENSGALG00000037170	ENSGALT00000065605	protein_coding
AX-75851420	16	177583	upstream_gene_variant	MODIFIER	TRIM39.2	ENSGALG00000037170	ENSGALT00000075096	protein_coding
AX-75851423	16	177886	upstream_gene_variant	MODIFIER	TRIM27.2	ENSGALG00000019835	ENSGALT00000044422	protein_coding
AX-75851423	16	177886	downstream_gene_variant	MODIFIER	TRIM39.1	ENSGALG00000038209	ENSGALT00000060935	protein_coding
AX-75851423	16	177886	upstream_gene_variant	MODIFIER	TRIM39.2	ENSGALG00000037170	ENSGALT00000065605	protein_coding
AX-75851423	16	177886	upstream_gene_variant	MODIFIER	TRIM39.2	ENSGALG00000037170	ENSGALT00000075096	protein_coding
AX-75851423	16	177886	upstream_gene_variant	MODIFIER	TRIM27.2	ENSGALG00000019835	ENSGALT00000044422	protein_coding
AX-75851423	16	177886	downstream_gene_variant	MODIFIER	TRIM39.1	ENSGALG00000038209	ENSGALT00000060935	protein_coding
AX-75851423	16	177886	upstream_gene_variant	MODIFIER	TRIM39.2	ENSGALG00000037170	ENSGALT00000065605	protein_coding
AX-75851423	16	177886	upstream_gene_variant	MODIFIER	TRIM39.2	ENSGALG00000037170	ENSGALT00000075096	protein_coding
AX-75851425	16	177953	upstream_gene_variant	MODIFIER	TRIM27.2	ENSGALG00000019835	ENSGALT00000044422	protein_coding
AX-75851425	16	177953	downstream_gene_variant	MODIFIER	TRIM39.1	ENSGALG00000038209	ENSGALT00000060935	protein_coding
AX-75851425	16	177953	upstream_gene_variant	MODIFIER	TRIM39.2	ENSGALG00000037170	ENSGALT00000065605	protein_coding
AX-75851425	16	177953	upstream_gene_variant	MODIFIER	TRIM39.2	ENSGALG00000037170	ENSGALT00000075096	protein_coding
AX-75851425	16	177953	upstream_gene_variant	MODIFIER	TRIM27.2	ENSGALG00000019835	ENSGALT00000044422	protein_coding
AX-75851425	16	177953	downstream_gene_variant	MODIFIER	TRIM39.1	ENSGALG00000038209	ENSGALT00000060935	protein_coding
AX-75851425	16	177953	upstream_gene_variant	MODIFIER	TRIM39.2	ENSGALG00000037170	ENSGALT00000065605	protein_coding
AX-75851425	16	177953	upstream_gene_variant	MODIFIER	TRIM39.2	ENSGALG00000037170	ENSGALT00000075096	protein_coding
AX-75851430	16	178577	upstream_gene_variant	MODIFIER	TRIM27.2	ENSGALG00000019835	ENSGALT00000044422	protein_coding
AX-75851430	16	178577	upstream_gene_variant	MODIFIER	TRIM39.2	ENSGALG00000037170	ENSGALT00000065605	protein_coding
AX-75851430	16	178577	upstream_gene_variant	MODIFIER	TRIM39.2	ENSGALG00000037170	ENSGALT00000075096	protein_coding
AX-75851430	16	178577	upstream_gene_variant	MODIFIER	TRIM27.2	ENSGALG00000019835	ENSGALT00000044422	protein_coding
AX-75851430	16	178577	upstream_gene_variant	MODIFIER	TRIM39.2	ENSGALG00000037170	ENSGALT00000065605	protein_coding
AX-75851430	16	178577	upstream_gene_variant	MODIFIER	TRIM39.2	ENSGALG00000037170	ENSGALT00000075096	protein_coding
AX-75851449	16	181602	upstream_gene_variant	MODIFIER	TRIM27.2	ENSGALG00000019835	ENSGALT00000044422	protein_coding
AX-75851449	16	181602	missense_variant	MODERATE	TRIM39.2	ENSGALG00000037170	ENSGALT00000065605	protein_coding
AX-75851449	16	181602	missense_variant	MODERATE	TRIM39.2	ENSGALG00000037170	ENSGALT00000075096	protein_coding
AX-75851455	16	182412	upstream_gene_variant	MODIFIER	TRIM27.2	ENSGALG00000019835	ENSGALT00000044422	protein_coding
AX-75851455	16	182412	intron_variant	MODIFIER	TRIM39.2	ENSGALG00000037170	ENSGALT00000065605	protein_coding
AX-75851455	16	182412	intron_variant	MODIFIER	TRIM39.2	ENSGALG00000037170	ENSGALT00000075096	protein_coding
AX-75851455	16	182412	upstream_gene_variant	MODIFIER	TRIM27.2	ENSGALG00000019835	ENSGALT00000044422	protein_coding
AX-75851455	16	182412	intron_variant	MODIFIER	TRIM39.2	ENSGALG00000037170	ENSGALT00000065605	protein_coding
AX-75851455	16	182412	intron_variant	MODIFIER	TRIM39.2	ENSGALG00000037170	ENSGALT00000075096	protein_coding
AX-75851457	16	182592	intron_variant	MODIFIER	TRIM39.2	ENSGALG00000037170	ENSGALT00000065605	protein_coding
AX-75851457	16	182592	intron_variant	MODIFIER	TRIM39.2	ENSGALG00000037170	ENSGALT00000075096	protein_coding
AX-75851457	16	182592	intron_variant	MODIFIER	TRIM39.2	ENSGALG00000037170	ENSGALT00000065605	protein_coding
AX-75851457	16	182592	intron_variant	MODIFIER	TRIM39.2	ENSGALG00000037170	ENSGALT00000075096	protein_coding
AX-75851476	16	185614	upstream_gene_variant	MODIFIER	HEP21	ENSGALG00000000115	ENSGALT00000000164	protein_coding
AX-75851476	16	185614	downstream_gene_variant	MODIFIER	TRIM39.2	ENSGALG00000037170	ENSGALT00000065605	protein_coding
AX-75851476	16	185614	downstream_gene_variant	MODIFIER	TRIM39.2	ENSGALG00000037170	ENSGALT00000075096	protein_coding
AX-75851476	16	185614	upstream_gene_variant	MODIFIER	HEP21	ENSGALG00000000115	ENSGALT00000000164	protein_coding
AX-75851476	16	185614	downstream_gene_variant	MODIFIER	TRIM39.2	ENSGALG00000037170	ENSGALT00000065605	protein_coding
AX-75851476	16	185614	downstream_gene_variant	MODIFIER	TRIM39.2	ENSGALG00000037170	ENSGALT00000075096	protein_coding
AX-75851479	16	185806	upstream_gene_variant	MODIFIER	HEP21	ENSGALG00000000115	ENSGALT00000000164	protein_coding
AX-75851479	16	185806	downstream_gene_variant	MODIFIER	TRIM39.2	ENSGALG00000037170	ENSGALT00000065605	protein_coding
AX-75851479	16	185806	downstream_gene_variant	MODIFIER	TRIM39.2	ENSGALG00000037170	ENSGALT00000075096	protein_coding
AX-80953101	16	187292	upstream_gene_variant	MODIFIER	TRIM7	ENSGALG00000000107	ENSGALT00000000149	protein_coding
AX-80953101	16	187292	upstream_gene_variant	MODIFIER	HEP21	ENSGALG00000000115	ENSGALT00000000164	protein_coding
AX-80953101	16	187292	downstream_gene_variant	MODIFIER	TRIM39.2	ENSGALG00000037170	ENSGALT00000065605	protein_coding
AX-80953101	16	187292	downstream_gene_variant	MODIFIER	TRIM39.2	ENSGALG00000037170	ENSGALT00000075096	protein_coding
AX-80953101	16	187292	upstream_gene_variant	MODIFIER	TRIM7	ENSGALG00000000107	ENSGALT00000000149	protein_coding
AX-80953101	16	187292	upstream_gene_variant	MODIFIER	HEP21	ENSGALG00000000115	ENSGALT00000000164	protein_coding
AX-80953101	16	187292	downstream_gene_variant	MODIFIER	TRIM39.2	ENSGALG00000037170	ENSGALT00000065605	protein_coding
AX-80953101	16	187292	downstream_gene_variant	MODIFIER	TRIM39.2	ENSGALG00000037170	ENSGALT00000075096	protein_coding
AX-75851503	16	188600	upstream_gene_variant	MODIFIER	TRIM7	ENSGALG00000000107	ENSGALT00000000149	protein_coding
AX-75851503	16	188600	upstream_gene_variant	MODIFIER	HEP21	ENSGALG00000000115	ENSGALT00000000164	protein_coding
AX-75851503	16	188600	downstream_gene_variant	MODIFIER	TRIM39.2	ENSGALG00000037170	ENSGALT00000065605	protein_coding
AX-75851503	16	188600	downstream_gene_variant	MODIFIER	TRIM39.2	ENSGALG00000037170	ENSGALT00000075096	protein_coding
AX-75851503	16	188600	upstream_gene_variant	MODIFIER	TRIM7	ENSGALG00000000107	ENSGALT00000000149	protein_coding
AX-75851503	16	188600	upstream_gene_variant	MODIFIER	HEP21	ENSGALG00000000115	ENSGALT00000000164	protein_coding
AX-75851503	16	188600	downstream_gene_variant	MODIFIER	TRIM39.2	ENSGALG00000037170	ENSGALT00000065605	protein_coding
AX-75851503	16	188600	downstream_gene_variant	MODIFIER	TRIM39.2	ENSGALG00000037170	ENSGALT00000075096	protein_coding
AX-75851507	16	188914	upstream_gene_variant	MODIFIER	TRIM7	ENSGALG00000000107	ENSGALT00000000149	protein_coding
AX-75851507	16	188914	upstream_gene_variant	MODIFIER	HEP21	ENSGALG00000000115	ENSGALT00000000164	protein_coding
AX-75851507	16	188914	upstream_gene_variant	MODIFIER	TRIM7	ENSGALG00000000107	ENSGALT00000000149	protein_coding
AX-75851507	16	188914	upstream_gene_variant	MODIFIER	HEP21	ENSGALG00000000115	ENSGALT00000000164	protein_coding
AX-75851512	16	189523	upstream_gene_variant	MODIFIER	TRIM7	ENSGALG00000000107	ENSGALT00000000149	protein_coding
AX-75851512	16	189523	intron_variant	MODIFIER	HEP21	ENSGALG00000000115	ENSGALT00000000164	protein_coding
AX-75851512	16	189523	upstream_gene_variant	MODIFIER	TRIM7	ENSGALG00000000107	ENSGALT00000000149	protein_coding
AX-75851512	16	189523	intron_variant	MODIFIER	HEP21	ENSGALG00000000115	ENSGALT00000000164	protein_coding
AX-75851533	16	192293	intron_variant	MODIFIER	TRIM7	ENSGALG00000000107	ENSGALT00000000149	protein_coding
AX-75851533	16	192293	downstream_gene_variant	MODIFIER	HEP21	ENSGALG00000000115	ENSGALT00000000164	protein_coding
AX-75851552	16	194675	intron_variant	MODIFIER	TRIM7	ENSGALG00000000107	ENSGALT00000000149	protein_coding
AX-75851552	16	194675	downstream_gene_variant	MODIFIER	HEP21	ENSGALG00000000115	ENSGALT00000000164	protein_coding
AX-75851552	16	194675	intron_variant	MODIFIER	TRIM7	ENSGALG00000000107	ENSGALT00000000149	protein_coding
AX-75851552	16	194675	downstream_gene_variant	MODIFIER	HEP21	ENSGALG00000000115	ENSGALT00000000164	protein_coding
AX-75851560	16	195558	intron_variant	MODIFIER	TRIM7	ENSGALG00000000107	ENSGALT00000000149	protein_coding
AX-75851560	16	195558	downstream_gene_variant	MODIFIER	HEP21	ENSGALG00000000115	ENSGALT00000000164	protein_coding
AX-75851562	16	195959	intron_variant	MODIFIER	TRIM7	ENSGALG00000000107	ENSGALT00000000149	protein_coding
AX-75851563	16	196278	intron_variant	MODIFIER	TRIM7	ENSGALG00000000107	ENSGALT00000000149	protein_coding
AX-75851565	16	196594	intron_variant	MODIFIER	TRIM7	ENSGALG00000000107	ENSGALT00000000149	protein_coding
AX-75851585	16	199926	intron_variant	MODIFIER	TRIM7	ENSGALG00000000107	ENSGALT00000000149	protein_coding
AX-75851590	16	200386	downstream_gene_variant	MODIFIER	IL4I1	ENSGALG00000000081	ENSGALT00000000109	protein_coding
AX-75851590	16	200386	intron_variant	MODIFIER	TRIM7	ENSGALG00000000107	ENSGALT00000000149	protein_coding
AX-75851592	16	200518	downstream_gene_variant	MODIFIER	IL4I1	ENSGALG00000000081	ENSGALT00000000109	protein_coding
AX-75851592	16	200518	intron_variant	MODIFIER	TRIM7	ENSGALG00000000107	ENSGALT00000000149	protein_coding
AX-75851599	16	201779	downstream_gene_variant	MODIFIER	IL4I1	ENSGALG00000000081	ENSGALT00000000109	protein_coding
AX-75851599	16	201779	downstream_gene_variant	MODIFIER	TRIM7	ENSGALG00000000107	ENSGALT00000000149	protein_coding
AX-75851601	16	202074	downstream_gene_variant	MODIFIER	IL4I1	ENSGALG00000000081	ENSGALT00000000109	protein_coding
AX-75851601	16	202074	downstream_gene_variant	MODIFIER	TRIM7	ENSGALG00000000107	ENSGALT00000000149	protein_coding
AX-75851609	16	203157	downstream_gene_variant	MODIFIER	IL4I1	ENSGALG00000000081	ENSGALT00000000109	protein_coding
AX-75851609	16	203157	downstream_gene_variant	MODIFIER	TRIM7	ENSGALG00000000107	ENSGALT00000000149	protein_coding
AX-75851620	16	204520	downstream_gene_variant	MODIFIER	IL4I1	ENSGALG00000000081	ENSGALT00000000109	protein_coding
AX-75851620	16	204520	downstream_gene_variant	MODIFIER	TRIM7	ENSGALG00000000107	ENSGALT00000000149	protein_coding
AX-75851641	16	207625	intron_variant	MODIFIER	IL4I1	ENSGALG00000000081	ENSGALT00000000109	protein_coding
AX-75851642	16	207749	intron_variant	MODIFIER	IL4I1	ENSGALG00000000081	ENSGALT00000000109	protein_coding
AX-75851685	16	217241	intron_variant	MODIFIER	BZFP1	ENSGALG00000027546	ENSGALT00000043587	protein_coding
AX-75851685	16	217241	downstream_gene_variant	MODIFIER	-	ENSGALG00000028367	ENSGALT00000045620	protein_coding
AX-75851685	16	217241	downstream_gene_variant	MODIFIER	-	ENSGALG00000028367	ENSGALT00000052690	protein_coding
AX-75851685	16	217241	downstream_gene_variant	MODIFIER	-	ENSGALG00000035039	ENSGALT00000059399	protein_coding
AX-75851685	16	217241	downstream_gene_variant	MODIFIER	-	ENSGALG00000028367	ENSGALT00000060237	protein_coding
AX-75851685	16	217241	intron_variant	MODIFIER	BZFP1	ENSGALG00000027546	ENSGALT00000070879	protein_coding
AX-75851685	16	217241	downstream_gene_variant	MODIFIER	-	ENSGALG00000028367	ENSGALT00000081862	protein_coding
AX-75851705	16	220815	downstream_gene_variant	MODIFIER	BZFP1	ENSGALG00000027546	ENSGALT00000043587	protein_coding
AX-75851705	16	220815	synonymous_variant	LOW	-	ENSGALG00000028367	ENSGALT00000045620	protein_coding
AX-75851705	16	220815	synonymous_variant	LOW	-	ENSGALG00000028367	ENSGALT00000052690	protein_coding
AX-75851705	16	220815	upstream_gene_variant	MODIFIER	TRIM7.2	ENSGALG00000038278	ENSGALT00000060138	protein_coding
AX-75851705	16	220815	synonymous_variant	LOW	-	ENSGALG00000028367	ENSGALT00000060237	protein_coding
AX-75851705	16	220815	downstream_gene_variant	MODIFIER	BZFP1	ENSGALG00000027546	ENSGALT00000070879	protein_coding
AX-75851705	16	220815	synonymous_variant	LOW	-	ENSGALG00000028367	ENSGALT00000081862	protein_coding
AX-75851705	16	220815	downstream_gene_variant	MODIFIER	BZFP1	ENSGALG00000027546	ENSGALT00000043587	protein_coding
AX-75851705	16	220815	synonymous_variant	LOW	-	ENSGALG00000028367	ENSGALT00000045620	protein_coding
AX-75851705	16	220815	synonymous_variant	LOW	-	ENSGALG00000028367	ENSGALT00000052690	protein_coding
AX-75851705	16	220815	upstream_gene_variant	MODIFIER	TRIM7.2	ENSGALG00000038278	ENSGALT00000060138	protein_coding
AX-75851705	16	220815	synonymous_variant	LOW	-	ENSGALG00000028367	ENSGALT00000060237	protein_coding
AX-75851705	16	220815	downstream_gene_variant	MODIFIER	BZFP1	ENSGALG00000027546	ENSGALT00000070879	protein_coding
AX-75851705	16	220815	synonymous_variant	LOW	-	ENSGALG00000028367	ENSGALT00000081862	protein_coding
AX-75851709	16	221329	downstream_gene_variant	MODIFIER	BZFP1	ENSGALG00000027546	ENSGALT00000043587	protein_coding
AX-75851709	16	221329	intron_variant	MODIFIER	-	ENSGALG00000028367	ENSGALT00000045620	protein_coding
AX-75851709	16	221329	intron_variant	MODIFIER	-	ENSGALG00000028367	ENSGALT00000052690	protein_coding
AX-75851709	16	221329	upstream_gene_variant	MODIFIER	TRIM7.2	ENSGALG00000038278	ENSGALT00000060138	protein_coding
AX-75851709	16	221329	intron_variant	MODIFIER	-	ENSGALG00000028367	ENSGALT00000060237	protein_coding
AX-75851709	16	221329	downstream_gene_variant	MODIFIER	BZFP1	ENSGALG00000027546	ENSGALT00000070879	protein_coding
AX-75851709	16	221329	intron_variant	MODIFIER	-	ENSGALG00000028367	ENSGALT00000081862	protein_coding
AX-75851709	16	221329	downstream_gene_variant	MODIFIER	BZFP1	ENSGALG00000027546	ENSGALT00000043587	protein_coding
AX-75851709	16	221329	intron_variant	MODIFIER	-	ENSGALG00000028367	ENSGALT00000045620	protein_coding
AX-75851709	16	221329	intron_variant	MODIFIER	-	ENSGALG00000028367	ENSGALT00000052690	protein_coding
AX-75851709	16	221329	upstream_gene_variant	MODIFIER	TRIM7.2	ENSGALG00000038278	ENSGALT00000060138	protein_coding
AX-75851709	16	221329	intron_variant	MODIFIER	-	ENSGALG00000028367	ENSGALT00000060237	protein_coding
AX-75851709	16	221329	downstream_gene_variant	MODIFIER	BZFP1	ENSGALG00000027546	ENSGALT00000070879	protein_coding
AX-75851709	16	221329	intron_variant	MODIFIER	-	ENSGALG00000028367	ENSGALT00000081862	protein_coding
AX-80990476	16	224561	upstream_gene_variant	MODIFIER	-	ENSGALG00000028367	ENSGALT00000045620	protein_coding
AX-80990476	16	224561	upstream_gene_variant	MODIFIER	-	ENSGALG00000028367	ENSGALT00000052690	protein_coding
AX-80990476	16	224561	upstream_gene_variant	MODIFIER	TRIM7.2	ENSGALG00000038278	ENSGALT00000060138	protein_coding
AX-80990476	16	224561	upstream_gene_variant	MODIFIER	-	ENSGALG00000028367	ENSGALT00000060237	protein_coding
AX-80990476	16	224561	upstream_gene_variant	MODIFIER	-	ENSGALG00000028367	ENSGALT00000081862	protein_coding
AX-75851771	16	228397	intron_variant	MODIFIER	TRIM7.2	ENSGALG00000038278	ENSGALT00000060138	protein_coding
AX-75851771	16	228397	downstream_gene_variant	MODIFIER	ZNF692	ENSGALG00000041845	ENSGALT00000074567	protein_coding
AX-75851777	16	229396	downstream_gene_variant	MODIFIER	TRIM7.2	ENSGALG00000038278	ENSGALT00000060138	protein_coding
AX-75851777	16	229396	downstream_gene_variant	MODIFIER	ZNF692	ENSGALG00000041845	ENSGALT00000074567	protein_coding
AX-75851784	16	230567	downstream_gene_variant	MODIFIER	TRIM7.2	ENSGALG00000038278	ENSGALT00000060138	protein_coding
AX-75851784	16	230567	downstream_gene_variant	MODIFIER	ZNF692	ENSGALG00000041845	ENSGALT00000074567	protein_coding
AX-75851784	16	230567	downstream_gene_variant	MODIFIER	TRIM7.2	ENSGALG00000038278	ENSGALT00000060138	protein_coding
AX-75851784	16	230567	downstream_gene_variant	MODIFIER	ZNF692	ENSGALG00000041845	ENSGALT00000074567	protein_coding
AX-75851793	16	232056	downstream_gene_variant	MODIFIER	TRIM7.2	ENSGALG00000038278	ENSGALT00000060138	protein_coding
AX-75851793	16	232056	intron_variant	MODIFIER	ZNF692	ENSGALG00000041845	ENSGALT00000074567	protein_coding
AX-75851795	16	232840	downstream_gene_variant	MODIFIER	TRIM7.2	ENSGALG00000038278	ENSGALT00000060138	protein_coding
AX-75851795	16	232840	intron_variant	MODIFIER	ZNF692	ENSGALG00000041845	ENSGALT00000074567	protein_coding
AX-75851795	16	232840	downstream_gene_variant	MODIFIER	TRIM7.2	ENSGALG00000038278	ENSGALT00000060138	protein_coding
AX-75851795	16	232840	intron_variant	MODIFIER	ZNF692	ENSGALG00000041845	ENSGALT00000074567	protein_coding
AX-75851805	16	236097	downstream_gene_variant	MODIFIER	KIFC1	ENSGALG00000039964	ENSGALT00000046732	protein_coding
AX-75851805	16	236097	upstream_gene_variant	MODIFIER	BLEC3	ENSGALG00000031092	ENSGALT00000053680	protein_coding
AX-75851805	16	236097	intron_variant	MODIFIER	ZNF692	ENSGALG00000041845	ENSGALT00000074567	protein_coding
AX-75851805	16	236097	downstream_gene_variant	MODIFIER	KIFC1	ENSGALG00000039964	ENSGALT00000075892	protein_coding
AX-75851805	16	236097	downstream_gene_variant	MODIFIER	KIFC1	ENSGALG00000039964	ENSGALT00000080286	protein_coding
AX-75851805	16	236097	downstream_gene_variant	MODIFIER	KIFC1	ENSGALG00000039964	ENSGALT00000046732	protein_coding
AX-75851805	16	236097	upstream_gene_variant	MODIFIER	BLEC3	ENSGALG00000031092	ENSGALT00000053680	protein_coding
AX-75851805	16	236097	intron_variant	MODIFIER	ZNF692	ENSGALG00000041845	ENSGALT00000074567	protein_coding
AX-75851805	16	236097	downstream_gene_variant	MODIFIER	KIFC1	ENSGALG00000039964	ENSGALT00000075892	protein_coding
AX-75851805	16	236097	downstream_gene_variant	MODIFIER	KIFC1	ENSGALG00000039964	ENSGALT00000080286	protein_coding
AX-75851831	16	241480	downstream_gene_variant	MODIFIER	-	ENSGALG00000013101	ENSGALT00000031518	protein_coding
AX-75851831	16	241480	downstream_gene_variant	MODIFIER	-	ENSGALG00000040101	ENSGALT00000042868	protein_coding
AX-75851831	16	241480	intron_variant	MODIFIER	KIFC1	ENSGALG00000039964	ENSGALT00000046732	protein_coding
AX-75851831	16	241480	downstream_gene_variant	MODIFIER	BLEC3	ENSGALG00000031092	ENSGALT00000053680	protein_coding
AX-75851831	16	241480	upstream_gene_variant	MODIFIER	ZNF692	ENSGALG00000041845	ENSGALT00000074567	protein_coding
AX-75851831	16	241480	intron_variant	MODIFIER	KIFC1	ENSGALG00000039964	ENSGALT00000075892	protein_coding
AX-75851831	16	241480	intron_variant	MODIFIER	KIFC1	ENSGALG00000039964	ENSGALT00000080286	protein_coding
AX-75851798	16	300385	intron_variant	MODIFIER	-	ENSGALG00000040101	ENSGALT00000042868	protein_coding
AX-75851798	16	300385	intron_variant	MODIFIER	KIFC1	ENSGALG00000039964	ENSGALT00000046732	protein_coding
AX-75851798	16	300385	downstream_gene_variant	MODIFIER	-	ENSGALG00000040179	ENSGALT00000049453	lincRNA
AX-75851798	16	300385	intron_variant	MODIFIER	-	ENSGALG00000040185	ENSGALT00000050886	protein_coding
AX-75851798	16	300385	upstream_gene_variant	MODIFIER	-	ENSGALG00000039340	ENSGALT00000051513	protein_coding
AX-75851798	16	300385	intron_variant,non_coding_transcript_variant	MODIFIER	-	ENSGALG00000041588	ENSGALT00000072642	lincRNA
AX-75851798	16	300385	intron_variant	MODIFIER	-	ENSGALG00000040185	ENSGALT00000075743	protein_coding
AX-75851799	16	300455	intron_variant	MODIFIER	-	ENSGALG00000040101	ENSGALT00000042868	protein_coding
AX-75851799	16	300455	intron_variant	MODIFIER	KIFC1	ENSGALG00000039964	ENSGALT00000046732	protein_coding
AX-75851799	16	300455	downstream_gene_variant	MODIFIER	-	ENSGALG00000040179	ENSGALT00000049453	lincRNA
AX-75851799	16	300455	intron_variant	MODIFIER	-	ENSGALG00000040185	ENSGALT00000050886	protein_coding
AX-75851799	16	300455	upstream_gene_variant	MODIFIER	-	ENSGALG00000039340	ENSGALT00000051513	protein_coding
AX-75851799	16	300455	intron_variant,non_coding_transcript_variant	MODIFIER	-	ENSGALG00000041588	ENSGALT00000072642	lincRNA
AX-75851799	16	300455	intron_variant	MODIFIER	-	ENSGALG00000040185	ENSGALT00000075743	protein_coding
AX-75851890	16	328279	intron_variant	MODIFIER	-	ENSGALG00000040101	ENSGALT00000042868	protein_coding
AX-75851890	16	328279	intron_variant,non_coding_transcript_variant	MODIFIER	-	ENSGALG00000041588	ENSGALT00000072642	lincRNA
AX-75851890	16	328279	intron_variant	MODIFIER	-	ENSGALG00000044585	ENSGALT00000085167	protein_coding
AX-75851890	16	328279	intron_variant	MODIFIER	-	ENSGALG00000040101	ENSGALT00000042868	protein_coding
AX-75851890	16	328279	intron_variant,non_coding_transcript_variant	MODIFIER	-	ENSGALG00000041588	ENSGALT00000072642	lincRNA
AX-75851890	16	328279	intron_variant	MODIFIER	-	ENSGALG00000044585	ENSGALT00000085167	protein_coding
AX-75922846	19	63012	downstream_gene_variant	MODIFIER	-	ENSGALG00000041833	ENSGALT00000048399	protein_coding
AX-75922846	19	63012	downstream_gene_variant	MODIFIER	-	ENSGALG00000033320	ENSGALT00000052706	protein_coding
AX-75922846	19	63012	downstream_gene_variant	MODIFIER	-	ENSGALG00000033320	ENSGALT00000073675	protein_coding
AX-75922846	19	63012	downstream_gene_variant	MODIFIER	-	ENSGALG00000033320	ENSGALT00000083394	protein_coding
AX-75922846	19	63012	downstream_gene_variant	MODIFIER	-	ENSGALG00000033320	ENSGALT00000083724	protein_coding
AX-75922846	19	63012	downstream_gene_variant	MODIFIER	-	ENSGALG00000033320	ENSGALT00000087493	protein_coding
AX-75922846	19	63012	downstream_gene_variant	MODIFIER	-	ENSGALG00000033320	ENSGALT00000087896	protein_coding
AX-75924236	19	222559	intron_variant	MODIFIER	BAZ1B	ENSGALG00000029408	ENSGALT00000074220	protein_coding
AX-75924236	19	222559	intron_variant	MODIFIER	BAZ1B	ENSGALG00000029408	ENSGALT00000077925	protein_coding
AX-75924236	19	222559	intron_variant	MODIFIER	BAZ1B	ENSGALG00000029408	ENSGALT00000082466	protein_coding
AX-75924236	19	222559	intron_variant	MODIFIER	BAZ1B	ENSGALG00000029408	ENSGALT00000085426	protein_coding
AX-75925554	19	271341	upstream_gene_variant	MODIFIER	FZD9	ENSGALG00000041927	ENSGALT00000079033	protein_coding
AX-75927199	19	322773	intron_variant	MODIFIER	-	ENSGALG00000029674	ENSGALT00000078913	protein_coding
AX-75927570	19	333855	missense_variant	MODERATE	HIP1	ENSGALG00000040908	ENSGALT00000081683	protein_coding
AX-75929404	19	389234	upstream_gene_variant	MODIFIER	CCL4	ENSGALG00000034478	ENSGALT00000053861	protein_coding
AX-75930970	19	437391	intron_variant	MODIFIER	-	ENSGALG00000043254	ENSGALT00000073811	protein_coding
AX-75932302	19	476374	intron_variant	MODIFIER	TSPOAP1	ENSGALG00000042533	ENSGALT00000049000	protein_coding
AX-76339934	26	3224490	missense_variant	MODERATE	ADORA3	ENSGALG00000001462	ENSGALT00000002217	protein_coding
AX-76339934	26	3224490	missense_variant	MODERATE	ADORA3	ENSGALG00000001462	ENSGALT00000045853	protein_coding
AX-76339934	26	3224490	missense_variant	MODERATE	ADORA3	ENSGALG00000001462	ENSGALT00000002217	protein_coding
AX-76339934	26	3224490	missense_variant	MODERATE	ADORA3	ENSGALG00000001462	ENSGALT00000045853	protein_coding
AX-76346701	26	4644002	intron_variant	MODIFIER	ITPR3	ENSGALG00000003149	ENSGALT00000004981	protein_coding

## Sheet: Sheet1
Location
14:4937371-4937371
14:4937371-4937371
14:4937371-4937371
14:4937371-4937371
14:4937371-4937371
15:12719992-12719992
16:24857-24857
16:24857-24857
16:24857-24857
16:24915-24915
16:24915-24915
16:24915-24915
16:48339-48339
16:48339-48339
16:51519-51519
16:51519-51519
16:52858-52858
16:52858-52858
16:52858-52858
16:56355-56355
16:56355-56355
16:56355-56355
16:56355-56355
16:56355-56355
16:56355-56355
16:62688-62688
16:62688-62688
16:62688-62688
16:62688-62688
16:63570-63570
16:63570-63570
16:63570-63570
16:63783-63783
16:63783-63783
16:63783-63783
16:65899-65899
16:65899-65899
16:65899-65899
16:65899-65899
16:65899-65899
16:65899-65899
16:67262-67262
16:70922-70922
16:70922-70922
16:70922-70922
16:70922-70922
16:70922-70922
16:70922-70922
16:70922-70922
16:70922-70922
16:70922-70922
16:70922-70922
16:70922-70922
16:70922-70922
16:70922-70922
16:70922-70922
16:77586-77586
16:77586-77586
16:77586-77586
16:77586-77586
16:77586-77586
16:77586-77586
16:77586-77586
16:77586-77586
16:77586-77586
16:77586-77586
16:82651-82651
16:82651-82651
16:82651-82651
16:85688-85688
16:85688-85688
16:85688-85688
16:85688-85688
16:85688-85688
16:85688-85688
16:85688-85688
16:85688-85688
16:85688-85688
16:85688-85688
16:85688-85688
16:85688-85688
16:85688-85688
16:86583-86583
16:86583-86583
16:86583-86583
16:86583-86583
16:86583-86583
16:86583-86583
16:86583-86583
16:86583-86583
16:86583-86583
16:86583-86583
16:86583-86583
16:86583-86583
16:90518-90518
16:90518-90518
16:90518-90518
16:90518-90518
16:90518-90518
16:90518-90518
16:90518-90518
16:90518-90518
16:90518-90518
16:90518-90518
16:90518-90518
16:90518-90518
16:90518-90518
16:96356-96356
16:96356-96356
16:96356-96356
16:96356-96356
16:96356-96356
16:96356-96356
16:98859-98859
16:98859-98859
16:98859-98859
16:98859-98859
16:101141-101141
16:101141-101141
16:101141-101141
16:101141-101141
16:101141-101141
16:101141-101141
16:101141-101141
16:101141-101141
16:112091-112091
16:112091-112091
16:112091-112091
16:112091-112091
16:112091-112091
16:112091-112091
16:112091-112091
16:112091-112091
16:112091-112091
16:113633-113633
16:113633-113633
16:113633-113633
16:113633-113633
16:113633-113633
16:113633-113633
16:113633-113633
16:113633-113633
16:113633-113633
16:113633-113633
16:113633-113633
16:113633-113633
16:113633-113633
16:113633-113633
16:113633-113633
16:113633-113633
16:113633-113633
16:113633-113633
16:115747-115747
16:115747-115747
16:115747-115747
16:115747-115747
16:115747-115747
16:115747-115747
16:115747-115747
16:115747-115747
16:115747-115747
16:115747-115747
16:118748-118748
16:118748-118748
16:118748-118748
16:118748-118748
16:118748-118748
16:118748-118748
16:118748-118748
16:118959-118959
16:118959-118959
16:118959-118959
16:118959-118959
16:118959-118959
16:118959-118959
16:118959-118959
16:119422-119422
16:119422-119422
16:119422-119422
16:119422-119422
16:119422-119422
16:119422-119422
16:119422-119422
16:123585-123585
16:123585-123585
16:123585-123585
16:123585-123585
16:123585-123585
16:123585-123585
16:124358-124358
16:124358-124358
16:124358-124358
16:124358-124358
16:124358-124358
16:124358-124358
16:124358-124358
16:124358-124358
16:124358-124358
16:124358-124358
16:124358-124358
16:124358-124358
16:124358-124358
16:124358-124358
16:124358-124358
16:124358-124358
16:124358-124358
16:124358-124358
16:128365-128365
16:128365-128365
16:128365-128365
16:128365-128365
16:128365-128365
16:128365-128365
16:128365-128365
16:128365-128365
16:134235-134235
16:134235-134235
16:134235-134235
16:134235-134235
16:134235-134235
16:134235-134235
16:134235-134235
16:134235-134235
16:134235-134235
16:134235-134235
16:134235-134235
16:134235-134235
16:134235-134235
16:134235-134235
16:134235-134235
16:134235-134235
16:134235-134235
16:134235-134235
16:134768-134768
16:134768-134768
16:134768-134768
16:134768-134768
16:134768-134768
16:134768-134768
16:134768-134768
16:134768-134768
16:134768-134768
16:135497-135497
16:135497-135497
16:135497-135497
16:135497-135497
16:135497-135497
16:135497-135497
16:135497-135497
16:135497-135497
16:135497-135497
16:135497-135497
16:135497-135497
16:135497-135497
16:135497-135497
16:135497-135497
16:135497-135497
16:135497-135497
16:135497-135497
16:135497-135497
16:136132-136132
16:136132-136132
16:136132-136132
16:136132-136132
16:136132-136132
16:136132-136132
16:136132-136132
16:136132-136132
16:136132-136132
16:136132-136132
16:136684-136684
16:136684-136684
16:136684-136684
16:136684-136684
16:136684-136684
16:136684-136684
16:136684-136684
16:136684-136684
16:136684-136684
16:136684-136684
16:138470-138470
16:138470-138470
16:138470-138470
16:138470-138470
16:138470-138470
16:138470-138470
16:139179-139179
16:139179-139179
16:139179-139179
16:141320-141320
16:141320-141320
16:141320-141320
16:141378-141378
16:141378-141378
16:141378-141378
16:146045-146045
16:146307-146307
16:146307-146307
16:148668-148668
16:149083-149083
16:149083-149083
16:149083-149083
16:149083-149083
16:149083-149083
16:149083-149083
16:149083-149083
16:149083-149083
16:149083-149083
16:149083-149083
16:149083-149083
16:149083-149083
16:149250-149250
16:149250-149250
16:149250-149250
16:149250-149250
16:149250-149250
16:149250-149250
16:149250-149250
16:149250-149250
16:149250-149250
16:149250-149250
16:149250-149250
16:149250-149250
16:150071-150071
16:150071-150071
16:150071-150071
16:150071-150071
16:150071-150071
16:150071-150071
16:150071-150071
16:150071-150071
16:150071-150071
16:150071-150071
16:150071-150071
16:150071-150071
16:150409-150409
16:150409-150409
16:150409-150409
16:150409-150409
16:150409-150409
16:150409-150409
16:150409-150409
16:150630-150630
16:150630-150630
16:150630-150630
16:150630-150630
16:150630-150630
16:150630-150630
16:150630-150630
16:151499-151499
16:151499-151499
16:151499-151499
16:151499-151499
16:151499-151499
16:151499-151499
16:151499-151499
16:151499-151499
16:151499-151499
16:151499-151499
16:151499-151499
16:151499-151499
16:151499-151499
16:151499-151499
16:151499-151499
16:151499-151499
16:152347-152347
16:152347-152347
16:152347-152347
16:152347-152347
16:152347-152347
16:152347-152347
16:152347-152347
16:152347-152347
16:152347-152347
16:152347-152347
16:152347-152347
16:152347-152347
16:152347-152347
16:152347-152347
16:152347-152347
16:152347-152347
16:152347-152347
16:152347-152347
16:154842-154842
16:154842-154842
16:154842-154842
16:154842-154842
16:154842-154842
16:154842-154842
16:154842-154842
16:154842-154842
16:154842-154842
16:154842-154842
16:154842-154842
16:154842-154842
16:154842-154842
16:154842-154842
16:154842-154842
16:154842-154842
16:154842-154842
16:154842-154842
16:154842-154842
16:154842-154842
16:156137-156137
16:156137-156137
16:156137-156137
16:156137-156137
16:156137-156137
16:156137-156137
16:156137-156137
16:156137-156137
16:156137-156137
16:156137-156137
16:156212-156212
16:156212-156212
16:156212-156212
16:156212-156212
16:156212-156212
16:156212-156212
16:156212-156212
16:156212-156212
16:156212-156212
16:156212-156212
16:156257-156257
16:156257-156257
16:156257-156257
16:156257-156257
16:156257-156257
16:156257-156257
16:156257-156257
16:156257-156257
16:156257-156257
16:156257-156257
16:157121-157121
16:157121-157121
16:157121-157121
16:157121-157121
16:157121-157121
16:157121-157121
16:157121-157121
16:157121-157121
16:157121-157121
16:157121-157121
16:159263-159263
16:159263-159263
16:159263-159263
16:159263-159263
16:159263-159263
16:159263-159263
16:159263-159263
16:159263-159263
16:159263-159263
16:159263-159263
16:161071-161071
16:161071-161071
16:161071-161071
16:161071-161071
16:161071-161071
16:161071-161071
16:161071-161071
16:161071-161071
16:161071-161071
16:161071-161071
16:177116-177116
16:177116-177116
16:177116-177116
16:177116-177116
16:177583-177583
16:177583-177583
16:177583-177583
16:177583-177583
16:177583-177583
16:177583-177583
16:177583-177583
16:177583-177583
16:177886-177886
16:177886-177886
16:177886-177886
16:177886-177886
16:177886-177886
16:177886-177886
16:177886-177886
16:177886-177886
16:177953-177953
16:177953-177953
16:177953-177953
16:177953-177953
16:177953-177953
16:177953-177953
16:177953-177953
16:177953-177953
16:178577-178577
16:178577-178577
16:178577-178577
16:178577-178577
16:178577-178577
16:178577-178577
16:181602-181602
16:181602-181602
16:181602-181602
16:182412-182412
16:182412-182412
16:182412-182412
16:182412-182412
16:182412-182412
16:182412-182412
16:182592-182592
16:182592-182592
16:182592-182592
16:182592-182592
16:185614-185614
16:185614-185614
16:185614-185614
16:185614-185614
16:185614-185614
16:185614-185614
16:185806-185806
16:185806-185806
16:185806-185806
16:187292-187292
16:187292-187292
16:187292-187292
16:187292-187292
16:187292-187292
16:187292-187292
16:187292-187292
16:187292-187292
16:188600-188600
16:188600-188600
16:188600-188600
16:188600-188600
16:188600-188600
16:188600-188600
16:188600-188600
16:188600-188600
16:188914-188914
16:188914-188914
16:188914-188914
16:188914-188914
16:189523-189523
16:189523-189523
16:189523-189523
16:189523-189523
16:192293-192293
16:192293-192293
16:194675-194675
16:194675-194675
16:194675-194675
16:194675-194675
16:195558-195558
16:195558-195558
16:195959-195959
16:196278-196278
16:196594-196594
16:199926-199926
16:200386-200386
16:200386-200386
16:200518-200518
16:200518-200518
16:201779-201779
16:201779-201779
16:202074-202074
16:202074-202074
16:203157-203157
16:203157-203157
16:204520-204520
16:204520-204520
16:207625-207625
16:207749-207749
16:217241-217241
16:217241-217241
16:217241-217241
16:217241-217241
16:217241-217241
16:217241-217241
16:217241-217241
16:220815-220815
16:220815-220815
16:220815-220815
16:220815-220815
16:220815-220815
16:220815-220815
16:220815-220815
16:220815-220815
16:220815-220815
16:220815-220815
16:220815-220815
16:220815-220815
16:220815-220815
16:220815-220815
16:221329-221329
16:221329-221329
16:221329-221329
16:221329-221329
16:221329-221329
16:221329-221329
16:221329-221329
16:221329-221329
16:221329-221329
16:221329-221329
16:221329-221329
16:221329-221329
16:221329-221329
16:221329-221329
16:224561-224561
16:224561-224561
16:224561-224561
16:224561-224561
16:224561-224561
16:228397-228397
16:228397-228397
16:229396-229396
16:229396-229396
16:230567-230567
16:230567-230567
16:230567-230567
16:230567-230567
16:232056-232056
16:232056-232056
16:232840-232840
16:232840-232840
16:232840-232840
16:232840-232840
16:236097-236097
16:236097-236097
16:236097-236097
16:236097-236097
16:236097-236097
16:236097-236097
16:236097-236097
16:236097-236097
16:236097-236097
16:236097-236097
16:241480-241480
16:241480-241480
16:241480-241480
16:241480-241480
16:241480-241480
16:241480-241480
16:241480-241480
16:300385-300385
16:300385-300385
16:300385-300385
16:300385-300385
16:300385-300385
16:300385-300385
16:300385-300385
16:300455-300455
16:300455-300455
16:300455-300455
16:300455-300455
16:300455-300455
16:300455-300455
16:300455-300455
16:328279-328279
16:328279-328279
16:328279-328279
16:328279-328279
16:328279-328279
16:328279-328279
19:63012-63012
19:63012-63012
19:63012-63012
19:63012-63012
19:63012-63012
19:63012-63012
19:63012-63012
19:222559-222559
19:222559-222559
19:222559-222559
19:222559-222559
19:271341-271341
19:322773-322773
19:333855-333855
19:389234-389234
19:437391-437391
19:476374-476374
26:3224490-3224490
26:3224490-3224490
26:3224490-3224490
26:3224490-3224490
26:4644002-4644002
