# Supplementary material for: Quantitative trait loci and transcriptome signatures associated with avian heritable resistance to Campylobacter
Source: Sci Rep. 2021 Jan 12;11:1623. doi: 10.1038/s41598-020-79005-7 (PMC7804197; doi:10.1038/s41598-020-79005-7)
Supplement: Supplementary file 8 — Supplementary Table S3. [file 41598_2020_79005_MOESM8_ESM.xlsx]

## Sheet: Sheet1
Quantitative trait loci and transcriptome signatures associated with avian heritable resistance to Campylobacter. Androniki Psifidi, Andreas Kranis, Lisa M. Rothwell, Abi Bremner, Kay Russell, Diego Robledo, Stephen J. Bush, Mark Fife, Paul M. Hocking , Georgios Banos, David A. Hume, Jim Kaufman, Richard A. Bailey, Santiago Avendano, Kellie A. Watson, Pete Kaiser, Mark. P. Stevens.
Supplementary Table S3. List of genes and non-coding RNAs located in the candidate regions for Campylobacter resistance identified by GWAS and RHM analysis in commercial chickens.
Gene stable ID	Transcript stable ID	Gene description	Chromosome	Gene start (bp)	Gene end (bp)	Strand	Gene name
ENSGALG00000041285	ENSGALT00000049936	mitogen-activated protein kinase kinase 3	14	4510613	4536085	-1	MAP2K3
ENSGALG00000004745	ENSGALT00000007566	N-acetyltransferase domain containing 1	14	4544154	4550391	1	NATD1
ENSGALG00000004749	ENSGALT00000007570	transmembrane protein 11	14	4552555	4560698	1	TMEM11
ENSGALG00000004749	ENSGALT00000085579	transmembrane protein 11	14	4552555	4560698	1	TMEM11
ENSGALG00000004749	ENSGALT00000088997	transmembrane protein 11	14	4552555	4560698	1	TMEM11
ENSGALG00000004759	ENSGALT00000007592	dehydrogenase/reductase 7B	14	4563317	4574351	-1	DHRS7B
ENSGALG00000029817	ENSGALT00000065999	ubiquitin specific peptidase 22	14	4588547	4676355	1	USP22
ENSGALG00000024122	ENSGALT00000040746	TNF receptor superfamily member 13B	14	4680386	4683518	-1	TNFRSF13B
ENSGALG00000024122	ENSGALT00000068925	TNF receptor superfamily member 13B	14	4680386	4683518	-1	TNFRSF13B
ENSGALG00000004798	ENSGALT00000066117	myosin phosphatase Rho interacting protein	14	4691169	4749364	1	MPRIP
ENSGALG00000004798	ENSGALT00000007656	myosin phosphatase Rho interacting protein	14	4691169	4749364	1	MPRIP
ENSGALG00000004798	ENSGALT00000069756	myosin phosphatase Rho interacting protein	14	4691169	4749364	1	MPRIP
ENSGALG00000004798	ENSGALT00000071140	myosin phosphatase Rho interacting protein	14	4691169	4749364	1	MPRIP
ENSGALG00000004798	ENSGALT00000067329	myosin phosphatase Rho interacting protein	14	4691169	4749364	1	MPRIP
ENSGALG00000004816	ENSGALT00000007690	folliculin	14	4757462	4767649	-1	FLCN
ENSGALG00000004816	ENSGALT00000074829	folliculin	14	4757462	4767649	-1	FLCN
ENSGALG00000004834	ENSGALT00000007721	COP9 signalosome subunit 3	14	4767396	4781731	-1	COPS3
ENSGALG00000004834	ENSGALT00000085512	COP9 signalosome subunit 3	14	4767396	4781731	-1	COPS3
ENSGALG00000004834	ENSGALT00000087967	COP9 signalosome subunit 3	14	4767396	4781731	-1	COPS3
ENSGALG00000004834	ENSGALT00000088402	COP9 signalosome subunit 3	14	4767396	4781731	-1	COPS3
ENSGALG00000004842	ENSGALT00000007729	5',3'-nucleotidase, mitochondrial	14	4784016	4787649	1	NT5M
ENSGALG00000031214	ENSGALT00000066183	mediator complex subunit 9	14	4806067	4809978	1	MED9
ENSGALG00000004860	ENSGALT00000007764	ras related dexamethasone induced 1	14	4811826	4813672	-1	RASD1
ENSGALG00000004875	ENSGALT00000007783	phosphatidylethanolamine N-methyltransferase	14	4818942	4856344	-1	PEMT
ENSGALG00000004888	ENSGALT00000007807	retinoic acid induced 1	14	4926676	4933844	1	RAI1
ENSGALG00000027188	ENSGALT00000043962	sterol regulatory element binding transcription factor 1	14	4936539	4946817	-1	SREBF1
ENSGALG00000027188	ENSGALT00000084111	sterol regulatory element binding transcription factor 1	14	4936539	4946817	-1	SREBF1
ENSGALG00000027188	ENSGALT00000080060	sterol regulatory element binding transcription factor 1	14	4936539	4946817	-1	SREBF1
ENSGALG00000027889	ENSGALT00000044898	microRNA 33b	14	4937958	4938015	-1	MIR33B
ENSGALG00000025348	ENSGALT00000042261	gga-mir-1682	14	4947156	4947228	1	gga-mir-1682
ENSGALG00000004902	ENSGALT00000007838	target of myb1 like 2 membrane trafficking protein	14	4948185	4999287	-1	TOM1L2
ENSGALG00000004916	ENSGALT00000067670	dynein regulatory complex subunit 3	14	5000566	5014849	1	DRC3
ENSGALG00000004926	ENSGALT00000007880	ATP synthase mitochondrial F1 complex assembly factor 2	14	5016429	5021231	-1	ATPAF2
ENSGALG00000004929	ENSGALT00000062030	GID complex subunit 4 homolog	14	5020959	5027171	1	GID4
ENSGALG00000004929	ENSGALT00000007886	GID complex subunit 4 homolog	14	5020959	5027171	1	GID4
ENSGALG00000004953	ENSGALT00000007942	developmentally regulated GTP binding protein 2	14	5030233	5038727	1	DRG2
ENSGALG00000004953	ENSGALT00000089920	developmentally regulated GTP binding protein 2	14	5030233	5038727	1	DRG2
ENSGALG00000004953	ENSGALT00000088525	developmentally regulated GTP binding protein 2	14	5030233	5038727	1	DRG2
ENSGALG00000004953	ENSGALT00000086849	developmentally regulated GTP binding protein 2	14	5030233	5038727	1	DRG2
ENSGALG00000004953	ENSGALT00000063481	developmentally regulated GTP binding protein 2	14	5030233	5038727	1	DRG2
ENSGALG00000004978	ENSGALT00000064574	myosin XVA	14	5047798	5064630	1	MYO15A
ENSGALG00000004978	ENSGALT00000078650	myosin XVA	14	5047798	5064630	1	MYO15A
ENSGALG00000004978	ENSGALT00000053242	myosin XVA	14	5047798	5064630	1	MYO15A
ENSGALG00000004978	ENSGALT00000064758	myosin XVA	14	5047798	5064630	1	MYO15A
ENSGALG00000043693	ENSGALT00000007980	Gallus gallus alkB homolog 5, RNA demethylase (ALKBH5), mRNA.	14	5064870	5082428	1	ALKBH5
ENSGALG00000014408	ENSGALT00000023282	LLGL1, scribble cell polarity complex component	14	5083778	5094261	1	LLGL1
ENSGALG00000004997	ENSGALT00000040662	FLII, actin remodeling protein	14	5095977	5104206	-1	FLII
ENSGALG00000004997	ENSGALT00000064591	FLII, actin remodeling protein	14	5095977	5104206	-1	FLII
ENSGALG00000005005	ENSGALT00000008014	mitochondrial elongation factor 2	14	5104842	5107494	1	MIEF2
ENSGALG00000005028	ENSGALT00000008050	DNA topoisomerase III alpha	14	5109957	5121859	-1	TOP3A
ENSGALG00000005028	ENSGALT00000062741	DNA topoisomerase III alpha	14	5109957	5121859	-1	TOP3A
ENSGALG00000005028	ENSGALT00000079212	DNA topoisomerase III alpha	14	5109957	5121859	-1	TOP3A
ENSGALG00000005028	ENSGALT00000071267	DNA topoisomerase III alpha	14	5109957	5121859	-1	TOP3A
ENSGALG00000024082	ENSGALT00000040656	Smith-Magenis syndrome chromosome region, candidate 8	14	5122026	5127232	1	SMCR8
ENSGALG00000005046	ENSGALT00000076929	serine hydroxymethyltransferase 1	14	5132126	5136038	-1	SHMT1
ENSGALG00000005046	ENSGALT00000064005	serine hydroxymethyltransferase 1	14	5132126	5136038	-1	SHMT1
ENSGALG00000005046	ENSGALT00000008093	serine hydroxymethyltransferase 1	14	5132126	5136038	-1	SHMT1
ENSGALG00000005046	ENSGALT00000076768	serine hydroxymethyltransferase 1	14	5132126	5136038	-1	SHMT1
ENSGALG00000005046	ENSGALT00000057688	serine hydroxymethyltransferase 1	14	5132126	5136038	-1	SHMT1
ENSGALG00000005046	ENSGALT00000075059	serine hydroxymethyltransferase 1	14	5132126	5136038	-1	SHMT1
ENSGALG00000005046	ENSGALT00000051752	serine hydroxymethyltransferase 1	14	5132126	5136038	-1	SHMT1
ENSGALG00000030888	ENSGALT00000052849	chemokine-like receptor 1-like	14	5138814	5139899	1	CMKLR1
ENSGALG00000005064	ENSGALT00000008119	phosphoribosyl pyrophosphate synthetase associated protein 2	14	5147451	5162079	1	PRPSAP2
ENSGALG00000005064	ENSGALT00000084909	phosphoribosyl pyrophosphate synthetase associated protein 2	14	5147451	5162079	1	PRPSAP2
ENSGALG00000005083	ENSGALT00000008150	solute carrier family 5 member 10	14	5163796	5192508	1	SLC5A10
ENSGALG00000005087	ENSGALT00000008158	family with sequence similarity 83 member G	14	5172989	5184911	-1	FAM83G
ENSGALG00000005094	ENSGALT00000033873	GRB2 related adaptor protein	14	5192894	5196760	-1	GRAP
ENSGALG00000035919	ENSGALT00000050442	epsin 2	14	5208548	5245591	1	EPN2
ENSGALG00000025566	ENSGALT00000042479	gga-mir-1551	14	5241007	5241096	1	gga-mir-1551
ENSGALG00000005096	ENSGALT00000008174	B9 domain containing 1	14	5257917	5260122	-1	B9D1
ENSGALG00000005215	ENSGALT00000008381	calcium voltage-gated channel subunit alpha1 H	14	5264613	5339317	-1	CACNA1H
ENSGALG00000013169	ENSGALT00000021510	interleukin 20 receptor subunit beta	14	11854602	11862668	1	IL20RB
ENSGALG00000013169	ENSGALT00000039755	interleukin 20 receptor subunit beta	14	11854602	11862668	1	IL20RB
ENSGALG00000043363	ENSGALT00000070416	KIAA0556	14	11946755	11997989	-1	KIAA0556
ENSGALG00000007387	ENSGALT00000011945	general transcription factor IIIC subunit 1	14	11999148	12037184	1	GTF3C1
ENSGALG00000017681	ENSGALT00000028385	RNA polymerase III subunit K	14	12037480	12037963	-1	POLR3K
ENSGALG00000026559	ENSGALT00000043053	small nuclear ribonucleoprotein U11/U12 subunit 25	14	12037989	12040508	1	SNRNP25
ENSGALG00000007434	ENSGALT00000012032	rhomboid 5 homolog 1	14	12040976	12061073	-1	RHBDF1
ENSGALG00000028691	ENSGALT00000085660	N-methylpurine DNA glycosylase	14	12094812	12108296	1	MPG
ENSGALG00000028691	ENSGALT00000043561	N-methylpurine DNA glycosylase	14	12094812	12108296	1	MPG
ENSGALG00000028691	ENSGALT00000062263	N-methylpurine DNA glycosylase	14	12094812	12108296	1	MPG
ENSGALG00000028691	ENSGALT00000088538	N-methylpurine DNA glycosylase	14	12094812	12108296	1	MPG
ENSGALG00000028691	ENSGALT00000085242	N-methylpurine DNA glycosylase	14	12094812	12108296	1	MPG
ENSGALG00000007456	ENSGALT00000059439	NPR3 like, GATOR1 complex subunit	14	12111199	12152564	-1	NPRL3
ENSGALG00000007456	ENSGALT00000039730	NPR3 like, GATOR1 complex subunit	14	12111199	12152564	-1	NPRL3
ENSGALG00000023740	ENSGALT00000012060	hemoglobin subunit zeta	14	12156905	12158534	1	HBZ
ENSGALG00000023740	ENSGALT00000039715	hemoglobin subunit zeta	14	12156905	12158534	1	HBZ
ENSGALG00000023740	ENSGALT00000090078	hemoglobin subunit zeta	14	12156905	12158534	1	HBZ
ENSGALG00000023740	ENSGALT00000086424	hemoglobin subunit zeta	14	12156905	12158534	1	HBZ
ENSGALG00000031597	ENSGALT00000060227	hemoglobin subunit mu	14	12160597	12161521	1	HBM
ENSGALG00000031597	ENSGALT00000089577	hemoglobin subunit mu	14	12160597	12161521	1	HBM
ENSGALG00000043234	ENSGALT00000075828	hemoglobin subunit alpha 1	14	12163617	12164434	1	HBA1
ENSGALG00000043234	ENSGALT00000084384	hemoglobin subunit alpha 1	14	12163617	12164434	1	HBA1
ENSGALG00000026188	ENSGALT00000044116	transmembrane protein 8A	14	12176496	12188297	1	TMEM8A
ENSGALG00000007473	ENSGALT00000021958	mitochondrial ribosomal protein L28	14	12187984	12191132	1	MRPL28
ENSGALG00000029402	ENSGALT00000055308	axin 1	14	12212172	12280905	1	AXIN1
ENSGALG00000029402	ENSGALT00000083567	axin 1	14	12212172	12280905	1	AXIN1
ENSGALG00000029402	ENSGALT00000066388	axin 1	14	12212172	12280905	1	AXIN1
ENSGALG00000040070	ENSGALT00000064944	protein disulfide isomerase family A member 2	14	12282289	12286205	-1	PDIA2
ENSGALG00000040648	ENSGALT00000086769	regulator of G protein signaling 11	14	12289815	12294043	1	RGS11
ENSGALG00000040648	ENSGALT00000064539	regulator of G protein signaling 11	14	12289815	12294043	1	RGS11
ENSGALG00000043133	ENSGALT00000052848	gga-mir-1564	14	12315005	12315075	-1	gga-mir-1564
ENSGALG00000037983	ENSGALT00000079768	LUC7 like	14	12317805	12324721	-1	LUC7L
ENSGALG00000030826	ENSGALT00000082884	chloride voltage-gated channel 7	14	12338071	12354779	-1	CLCN7
ENSGALG00000030826	ENSGALT00000057622	chloride voltage-gated channel 7	14	12338071	12354779	-1	CLCN7
ENSGALG00000031563	ENSGALT00000063423	enoyl-CoA delta isomerase 1	14	12356793	12361719	1	ECI1
ENSGALG00000031563	ENSGALT00000089805	enoyl-CoA delta isomerase 1	14	12356793	12361719	1	ECI1
ENSGALG00000031563	ENSGALT00000048323	enoyl-CoA delta isomerase 1	14	12356793	12361719	1	ECI1
ENSGALG00000046313	ENSGALT00000083128	deoxyribonuclease 1 like 2	14	12361971	12365008	-1	DNASE1L2
ENSGALG00000041066	ENSGALT00000062878	deoxyribonuclease 1	14	12367583	12371618	-1	DNASE1
ENSGALG00000041066	ENSGALT00000085288	deoxyribonuclease 1	14	12367583	12371618	-1	DNASE1
ENSGALG00000034380	ENSGALT00000060746	chromosome 7 open reading frame 26	14	12372238	12378779	1	C7orf26
ENSGALG00000034380	ENSGALT00000084138	chromosome 7 open reading frame 26	14	12372238	12378779	1	C7orf26
ENSGALG00000042322	ENSGALT00000077932	N(alpha)-acetyltransferase 60, NatF catalytic subunit	14	12387144	12392905	1	NAA60
ENSGALG00000039779	ENSGALT00000063122	nudix hydrolase 16 like 1	14	12396961	12399421	-1	NUDT16L1
ENSGALG00000039779	ENSGALT00000087110	nudix hydrolase 16 like 1	14	12396961	12399421	-1	NUDT16L1
ENSGALG00000039779	ENSGALT00000079452	nudix hydrolase 16 like 1	14	12396961	12399421	-1	NUDT16L1
ENSGALG00000037492	ENSGALT00000059760	mahogunin ring finger 1	14	12399639	12448114	-1	MGRN1
ENSGALG00000037492	ENSGALT00000047629	mahogunin ring finger 1	14	12399639	12448114	-1	MGRN1
ENSGALG00000007619	ENSGALT00000088352	UBA like domain containing 1	14	12448204	12455053	1	UBALD1
ENSGALG00000007619	ENSGALT00000012323	UBA like domain containing 1	14	12448204	12455053	1	UBALD1
ENSGALG00000007619	ENSGALT00000086035	UBA like domain containing 1	14	12448204	12455053	1	UBALD1
ENSGALG00000036502	ENSGALT00000062389	cell death-inducing p53 target 1	14	12461091	12470750	1	CDIP1
ENSGALG00000007638	ENSGALT00000012358	heme oxygenase 2	14	12472593	12480408	-1	HMOX2
ENSGALG00000031841	ENSGALT00000075999	SLX4 structure-specific endonuclease subunit	14	12490400	12514687	-1	SLX4
ENSGALG00000039951	ENSGALT00000088822	TNF receptor associated protein 1	14	12524303	12542495	-1	TRAP1
ENSGALG00000039951	ENSGALT00000050396	TNF receptor associated protein 1	14	12524303	12542495	-1	TRAP1
ENSGALG00000039951	ENSGALT00000084424	TNF receptor associated protein 1	14	12524303	12542495	-1	TRAP1
ENSGALG00000007762	ENSGALT00000039566	CREB binding protein	14	12542573	12622755	-1	CREBBP
ENSGALG00000007762	ENSGALT00000052317	CREB binding protein	14	12542573	12622755	-1	CREBBP
ENSGALG00000007762	ENSGALT00000065134	CREB binding protein	14	12542573	12622755	-1	CREBBP
ENSGALG00000039742	ENSGALT00000064808	cytochrome P450, family 21, subfamily A, polypeptide 1	16	52234	56078	-1	CYP21A1
ENSGALG00000037735	ENSGALT00000080650	centromere protein A	16	56578	58190	-1	CENPA
ENSGALG00000032231	ENSGALT00000049747	complement 4	16	58543	72898	-1	C4
ENSGALG00000032231	ENSGALT00000089537	complement 4	16	58543	72898	-1	C4
ENSGALG00000032231	ENSGALT00000055035	complement 4	16	58543	72898	-1	C4
ENSGALG00000041380	ENSGALT00000079478	Major histocompatibility complex class I antigen BF2	16	73915	76152	1	BF2
ENSGALG00000041380	ENSGALT00000085671	Major histocompatibility complex class I antigen BF2	16	73915	76152	1	BF2
ENSGALG00000041380	ENSGALT00000080781	Major histocompatibility complex class I antigen BF2	16	73915	76152	1	BF2
ENSGALG00000041380	ENSGALT00000088264	Major histocompatibility complex class I antigen BF2	16	73915	76152	1	BF2
ENSGALG00000041380	ENSGALT00000077683	Major histocompatibility complex class I antigen BF2	16	73915	76152	1	BF2
ENSGALG00000041380	ENSGALT00000087837	Major histocompatibility complex class I antigen BF2	16	73915	76152	1	BF2
ENSGALG00000029381	ENSGALT00000051475	transporter 2, ATP-binding cassette, sub-family B (MDR/TAP)	16	78333	81467	-1	TAP2
ENSGALG00000035075	ENSGALT00000047881	transporter 1, ATP-binding cassette, sub-family B (MDR/TAP)	16	81925	86753	1	TAP1
ENSGALG00000035075	ENSGALT00000071455	transporter 1, ATP-binding cassette, sub-family B (MDR/TAP)	16	81925	86753	1	TAP1
ENSGALG00000033932	ENSGALT00000086848	MHC BF1 class I	16	87661	89904	-1	BF1
ENSGALG00000033932	ENSGALT00000089467	MHC BF1 class I	16	87661	89904	-1	BF1
ENSGALG00000033932	ENSGALT00000080529	MHC BF1 class I	16	87661	89904	-1	BF1
ENSGALG00000033932	ENSGALT00000066783	MHC BF1 class I	16	87661	89904	-1	BF1
ENSGALG00000033932	ENSGALT00000073734	MHC BF1 class I	16	87661	89904	-1	BF1
ENSGALG00000033932	ENSGALT00000078541	MHC BF1 class I	16	87661	89904	-1	BF1
ENSGALG00000033932	ENSGALT00000054028	MHC BF1 class I	16	87661	89904	-1	BF1
ENSGALG00000038393	ENSGALT00000089265	major histocompatibility complex, class II, DM beta 2	16	90602	93633	-1	DMB2
ENSGALG00000038393	ENSGALT00000077928	major histocompatibility complex, class II, DM beta 2	16	90602	93633	-1	DMB2
ENSGALG00000038393	ENSGALT00000076652	major histocompatibility complex, class II, DM beta 2	16	90602	93633	-1	DMB2
ENSGALG00000000162	ENSGALT00000041213	major histocompatibility complex, class II, DM beta 1	16	93895	96168	-1	DMB1
ENSGALG00000000158	ENSGALT00000000214	major histocompatibility complex, class II, DM alpha	16	96322	99142	-1	MHCDMA
ENSGALG00000000158	ENSGALT00000087812	major histocompatibility complex, class II, DM alpha	16	96322	99142	-1	MHCDMA
ENSGALG00000000156	ENSGALT00000000212	bromodomain containing 2	16	102514	113361	1	BRD2
ENSGALG00000030940	ENSGALT00000067879	Gallus gallus Major histocompatibility complex class II beta chain BLB2, (similar to HLA class II, D beta chain) (BLB2), mRNA.	16	109677	111212	-1	BLB2
ENSGALG00000030940	ENSGALT00000058455	Gallus gallus Major histocompatibility complex class II beta chain BLB2, (similar to HLA class II, D beta chain) (BLB2), mRNA.	16	109677	111212	-1	BLB2
ENSGALG00000030940	ENSGALT00000068640	Gallus gallus Major histocompatibility complex class II beta chain BLB2, (similar to HLA class II, D beta chain) (BLB2), mRNA.	16	109677	111212	-1	BLB2
ENSGALG00000008022	ENSGALT00000000203	TAP binding protein	16	112185	115717	1	TAPBP
ENSGALG00000008022	ENSGALT00000044889	TAP binding protein	16	112185	115717	1	TAPBP
ENSGALG00000008022	ENSGALT00000064648	TAP binding protein	16	112185	115717	1	TAPBP
ENSGALG00000000141	ENSGALT00000068635	Major histocompatibility complex class II beta chain BLB1	16	116646	118450	1	BLB1
ENSGALG00000000141	ENSGALT00000008925	Major histocompatibility complex class II beta chain BLB1	16	116646	118450	1	BLB1
ENSGALG00000028659	ENSGALT00000000183	C-type lectin-like receptor 1	16	118833	121187	-1	BLEC1
ENSGALG00000000136	ENSGALT00000000188	C-type lectin-like receptor 2	16	122774	125266	1	BLEC2
ENSGALG00000026396	ENSGALT00000084473	BG-like antigen 1	16	128570	133685	1	BG1
ENSGALG00000026396	ENSGALT00000090279	BG-like antigen 1	16	128570	133685	1	BG1
ENSGALG00000026396	ENSGALT00000088858	BG-like antigen 1	16	128570	133685	1	BG1
ENSGALG00000026396	ENSGALT00000086713	BG-like antigen 1	16	128570	133685	1	BG1
ENSGALG00000026396	ENSGALT00000045385	BG-like antigen 1	16	128570	133685	1	BG1
ENSGALG00000026396	ENSGALT00000048481	BG-like antigen 1	16	128570	133685	1	BG1
ENSGALG00000026396	ENSGALT00000077785	BG-like antigen 1	16	128570	133685	1	BG1
ENSGALG00000000123	ENSGALT00000056834	tripartite motif containing 10	16	134466	137899	-1	TRIM10
ENSGALG00000000123	ENSGALT00000000172	tripartite motif containing 10	16	134466	137899	-1	TRIM10
ENSGALG00000000122	ENSGALT00000089517	receptor for activated C kinase 1	16	153731	157612	1	GNB2L1
ENSGALG00000000122	ENSGALT00000088792	receptor for activated C kinase 1	16	153731	157612	1	GNB2L1
ENSGALG00000000122	ENSGALT00000087483	receptor for activated C kinase 1	16	153731	157612	1	GNB2L1
ENSGALG00000000122	ENSGALT00000073944	receptor for activated C kinase 1	16	153731	157612	1	GNB2L1
ENSGALG00000000122	ENSGALT00000000171	receptor for activated C kinase 1	16	153731	157612	1	GNB2L1
ENSGALG00000000122	ENSGALT00000089345	receptor for activated C kinase 1	16	153731	157612	1	GNB2L1
ENSGALG00000000122	ENSGALT00000088001	receptor for activated C kinase 1	16	153731	157612	1	GNB2L1
ENSGALG00000000122	ENSGALT00000083202	receptor for activated C kinase 1	16	153731	157612	1	GNB2L1
ENSGALG00000017829	ENSGALT00000028536	SnoRNA	16	156599	156669	1	RF00189
ENSGALG00000030569	ENSGALT00000000084	tripartite motif containing 41	16	158676	163346	-1	TRIM41
ENSGALG00000030397	ENSGALT00000061699	tripartite motif containing 27.1	16	164988	168938	1	TRIM27.1
ENSGALG00000038209	ENSGALT00000060935	tripartite motif containing 39.1	16	169039	173420	1	TRIM39.1
ENSGALG00000019835	ENSGALT00000044422	tripartite motif containing 27.2	16	174390	177445	-1	TRIM27.2
ENSGALG00000037170	ENSGALT00000075096	tripartite motif containing 39.2	16	179587	183608	1	TRIM39.2
ENSGALG00000037170	ENSGALT00000065605	tripartite motif containing 39.2	16	179587	183608	1	TRIM39.2
ENSGALG00000000115	ENSGALT00000000164	hen egg protein 21 kDa	16	189281	190877	1	HEP21
ENSGALG00000000107	ENSGALT00000000149	tripartite motif containing 7	16	191906	201219	1	TRIM7
ENSGALG00000000081	ENSGALT00000000109	interleukin 4 induced 1	16	205312	210738	-1	IL4I1
ENSGALG00000027546	ENSGALT00000043587	B-locus zinc finger protein 1	16	216607	218965	1	BZFP1
ENSGALG00000027546	ENSGALT00000070879	B-locus zinc finger protein 1	16	216607	218965	1	BZFP1
ENSGALG00000038278	ENSGALT00000060138	tripartite motif containing 27	16	225144	229365	1	TRIM27
ENSGALG00000041845	ENSGALT00000074567	zinc finger protein 692	16	230728	236886	-1	ZNF692
ENSGALG00000031092	ENSGALT00000053680	c-type lectin-like receptor 3	16	238280	239931	1	BLEC3
ENSGALG00000039964	ENSGALT00000080286	kinesin family member C1	16	239436	311548	-1	KIFC1
ENSGALG00000039964	ENSGALT00000075892	kinesin family member C1	16	239436	311548	-1	KIFC1
ENSGALG00000039964	ENSGALT00000046732	kinesin family member C1	16	239436	311548	-1	KIFC1
ENSGALG00000039964	ENSGALT00000072254	kinesin family member C1	16	239436	311548	-1	KIFC1
ENSGALG00000039340	ENSGALT00000051513	C-type lectin domain family 2 member D-like	16	304615	306286	1	CLEC2D
ENSGALG00000033320	ENSGALT00000073675	outer dense fiber protein 3-like 15	19	55591	60331	1	ODF3L1
ENSGALG00000033320	ENSGALT00000052706	outer dense fiber protein 3-like 15	19	55591	60331	1	ODF3L1
ENSGALG00000033320	ENSGALT00000083724	outer dense fiber protein 3-like 15	19	55591	60331	1	ODF3L1
ENSGALG00000033320	ENSGALT00000087896	outer dense fiber protein 3-like 15	19	55591	60331	1	ODF3L1
ENSGALG00000033320	ENSGALT00000087493	outer dense fiber protein 3-like 15	19	55591	60331	1	ODF3L1
ENSGALG00000033320	ENSGALT00000083394	outer dense fiber protein 3-like 15	19	55591	60331	1	ODF3L1
ENSGALG00000037510	ENSGALT00000055327	BUD23, rRNA methyltransferase and ribosome maturation factor	19	85884	90660	1	BUD23
ENSGALG00000038363	ENSGALT00000065891	ScaRNA	19	89497	89633	1	RF00601
ENSGALG00000041722	ENSGALT00000058335	syntaxin 1A	19	94035	139377	-1	STX1A
ENSGALG00000041722	ENSGALT00000082741	syntaxin 1A	19	94035	139377	-1	STX1A
ENSGALG00000041722	ENSGALT00000047910	syntaxin 1A	19	94035	139377	-1	STX1A
ENSGALG00000030979	ENSGALT00000088883	Meckel syndrome, type 1	19	145261	156228	-1	MKS1
ENSGALG00000030979	ENSGALT00000057962	Meckel syndrome, type 1	19	145261	156228	-1	MKS1
ENSGALG00000030979	ENSGALT00000063837	Meckel syndrome, type 1	19	145261	156228	-1	MKS1
ENSGALG00000030979	ENSGALT00000062870	Meckel syndrome, type 1	19	145261	156228	-1	MKS1
ENSGALG00000036647	ENSGALT00000047441	BCL tumor suppressor 7B	19	161387	164441	-1	BCL7B
ENSGALG00000036647	ENSGALT00000054624	BCL tumor suppressor 7B	19	161387	164441	-1	BCL7B
ENSGALG00000031263	ENSGALT00000061827	transducin beta like 2	19	164464	169254	-1	TBL2
ENSGALG00000034960	ENSGALT00000080548	MLX interacting protein like	19	169275	184322	-1	MLXIPL
ENSGALG00000034960	ENSGALT00000078679	MLX interacting protein like	19	169275	184322	-1	MLXIPL
ENSGALG00000034960	ENSGALT00000086559	MLX interacting protein like	19	169275	184322	-1	MLXIPL
ENSGALG00000034960	ENSGALT00000050288	MLX interacting protein like	19	169275	184322	-1	MLXIPL
ENSGALG00000046482	ENSGALT00000087654	angiopoietin-related protein-like 2	19	189045	192955	-1	ANGPT2L
ENSGALG00000041502	ENSGALT00000072832	angiopoietin-related protein 1-like	19	194195	195984	1	ANGPT1L
ENSGALG00000041502	ENSGALT00000049873	angiopoietin-related protein 1-like	19	194195	195984	1	ANGPT1L
ENSGALG00000033314	ENSGALT00000089130	angiopoietin-related protein-like 1	19	197111	199554	-1	ANGPT1L
ENSGALG00000033314	ENSGALT00000076911	angiopoietin-related protein-like 1	19	197111	199554	-1	ANGPT1L
ENSGALG00000029408	ENSGALT00000082466	bromodomain adjacent to zinc finger domain 1B	19	212309	261603	1	BAZ1B
ENSGALG00000029408	ENSGALT00000074220	bromodomain adjacent to zinc finger domain 1B	19	212309	261603	1	BAZ1B
ENSGALG00000029408	ENSGALT00000077925	bromodomain adjacent to zinc finger domain 1B	19	212309	261603	1	BAZ1B
ENSGALG00000029408	ENSGALT00000085426	bromodomain adjacent to zinc finger domain 1B	19	212309	261603	1	BAZ1B
ENSGALG00000041927	ENSGALT00000079033	frizzled class receptor 9	19	264594	266693	-1	FZD9
ENSGALG00000029211	ENSGALT00000076848	FK506 binding protein 6	19	280136	298423	-1	FKBP6
ENSGALG00000029211	ENSGALT00000068399	FK506 binding protein 6	19	280136	298423	-1	FKBP6
ENSGALG00000021696	ENSGALT00000073901	tripartite motif containing 50	19	301097	305124	1	TRIM50
ENSGALG00000021696	ENSGALT00000001270	tripartite motif containing 50	19	301097	305124	1	TRIM50
ENSGALG00000000891	ENSGALT00000001309	NOP2/Sun RNA methyltransferase family member 5	19	305336	317088	1	NSUN5
ENSGALG00000000891	ENSGALT00000059543	NOP2/Sun RNA methyltransferase family member 5	19	305336	317088	1	NSUN5
ENSGALG00000000891	ENSGALT00000067886	NOP2/Sun RNA methyltransferase family member 5	19	305336	317088	1	NSUN5
ENSGALG00000000891	ENSGALT00000065761	NOP2/Sun RNA methyltransferase family member 5	19	305336	317088	1	NSUN5
ENSGALG00000000891	ENSGALT00000078619	NOP2/Sun RNA methyltransferase family member 5	19	305336	317088	1	NSUN5
ENSGALG00000029674	ENSGALT00000078913	POM121 transmembrane nucleoporin	19	315117	328817	-1	POM121A
ENSGALG00000040908	ENSGALT00000081683	huntingtin interacting protein 1	19	328871	345898	-1	HIP1
ENSGALG00000034987	ENSGALT00000050589	chemokine-like ligand 4	19	370698	371713	1	CCLL4
ENSGALG00000038146	ENSGALT00000077407	tripartite motif containing 58	19	371053	377550	1	TRIM58
ENSGALG00000038146	ENSGALT00000072415	tripartite motif containing 58	19	371053	377550	1	TRIM58
ENSGALG00000032717	ENSGALT00000053996	chemokine (C-C motif) ligand 4	19	382462	383326	-1	CCL4
ENSGALG00000034478	ENSGALT00000053861	C-C motif chemokine ligand 4	19	389572	391141	1	CCL4
ENSGALG00000043603	ENSGALT00000047091	chemokine (C-C motif) ligand 5	19	395344	396508	-1	CCL5
ENSGALG00000039554	ENSGALT00000074615	lactoperoxidase	19	405695	418007	1	LPO
ENSGALG00000044527	ENSGALT00000085490	1-acylglycerol-3-phosphate O-acyltransferase 1	19	421077	424857	-1	AGPAT1
ENSGALG00000043254	ENSGALT00000073811	eosinophil peroxidase	19	429267	440219	-1	EPX
ENSGALG00000000883	ENSGALT00000001297	mitogen-activated protein kinase-activated protein kinase 2	26	2534865	2552591	1	MAPKAPK2
ENSGALG00000000892	ENSGALT00000001312	interleukin 10	26	2562267	2564556	-1	IL10
ENSGALG00000000911	ENSGALT00000001340	interleukin 19	26	2575866	2577627	1	IL19
ENSGALG00000000919	ENSGALT00000001353	polymeric immunoglobulin receptor	26	2579726	2590284	-1	PIGR
ENSGALG00000000919	ENSGALT00000090123	polymeric immunoglobulin receptor	26	2579726	2590284	-1	PIGR
ENSGALG00000001091	ENSGALT00000001635	chromosome 1 open reading frame 116	26	2605227	2608015	-1	C1orf116
ENSGALG00000037597	ENSGALT00000064315	YOD1 deubiquitinase	26	2614871	2618442	-1	YOD1
ENSGALG00000001117	ENSGALT00000001686	6-phosphofructo-2-kinase/fructose-2,6-biphosphatase 2	26	2618234	2634075	1	PFKFB2
ENSGALG00000023953	ENSGALT00000040338	complement component 4 binding protein, alpha chain	26	2634610	2641479	1
ENSGALG00000031149	ENSGALT00000082196	CD55 molecule (Cromer blood group)	26	2653656	2657098	1
ENSGALG00000023950	ENSGALT00000040327	complement C3b/C4b receptor 1 like	26	2657652	2663698	1	CR1L
ENSGALG00000023950	ENSGALT00000071437	complement C3b/C4b receptor 1 like	26	2657652	2663698	1	CR1L
ENSGALG00000001175	ENSGALT00000001781	complement component 4 binding protein, alpha	26	2686743	2697121	1	C4BPA
ENSGALG00000018310	ENSGALT00000029017	gga-mir-29c	26	2698811	2698899	-1	gga-mir-29c
ENSGALG00000018311	ENSGALT00000029018	gga-mir-29b-2	26	2699722	2699801	-1	gga-mir-29b-2
ENSGALG00000045039	ENSGALT00000090239	uncharacterized LOC112530321	26	2716529	2717677	-1
ENSGALG00000001177	ENSGALT00000001786	CD34 molecule	26	2726482	2736958	-1
ENSGALG00000001264	ENSGALT00000001931	plexin A2	26	2758147	2844703	-1	PLXNA2
ENSGALG00000026712	ENSGALT00000043808	gga-mir-6654	26	2853103	2853202	-1	gga-mir-6654
ENSGALG00000018312	ENSGALT00000029019	gga-mir-205a	26	3076070	3076165	1	gga-mir-205a
ENSGALG00000001319	ENSGALT00000002011	calcium/calmodulin dependent protein kinase IG	26	3106195	3112647	1	CAMK1G
ENSGALG00000001343	ENSGALT00000002051	laminin subunit beta 3	26	3114635	3124587	-1	LAMB3
ENSGALG00000023933	ENSGALT00000040292	G0/G1 switch 2	26	3140221	3141106	1	G0S2
ENSGALG00000028858	ENSGALT00000045827	hydroxysteroid (11-beta) dehydrogenase 1a	26	3145547	3149510	1
ENSGALG00000001369	ENSGALT00000002088	hydroxysteroid (11-beta) dehydrogenase 1b	26	3151011	3153878	1
ENSGALG00000001373	ENSGALT00000002093	TRAF3 interacting protein 3	26	3155551	3164147	1	TRAF3IP3
ENSGALG00000001378	ENSGALT00000002100	chromosome 1 open reading frame 74	26	3165104	3165577	-1	C1orf74
ENSGALG00000001405	ENSGALT00000040280	interferon regulatory factor 6	26	3166485	3173112	-1	IRF6
ENSGALG00000001418	ENSGALT00000035145	guanylate cyclase activator 1B	26	3177503	3181038	1	GUCA1B
ENSGALG00000001431	ENSGALT00000002179	guanylate cyclase activator 1A	26	3184463	3188865	-1	GUCA1A
ENSGALG00000028570	ENSGALT00000044844	chromosome 6 open reading frame 132	26	3198471	3207046	1	C6orf132
ENSGALG00000040864	ENSGALT00000053742	WD repeat domain 77	26	3211486	3215691	-1	WDR77
ENSGALG00000001452	ENSGALT00000002207	ATP synthase peripheral stalk-membrane subunit b	26	3215748	3219185	1	ATP5PB
ENSGALG00000001462	ENSGALT00000045853	adenosine A3 receptor	26	3223603	3225944	-1	ADORA3
ENSGALG00000001462	ENSGALT00000002217	adenosine A3 receptor	26	3223603	3225944	-1	ADORA3
ENSGALG00000001476	ENSGALT00000002238	RAP1A, member of RAS oncogene family	26	3234994	3256864	1
ENSGALG00000001504	ENSGALT00000040229	DEAD-box helicase 20	26	3284914	3291217	1	DDX20
ENSGALG00000001504	ENSGALT00000084605	DEAD-box helicase 20	26	3284914	3291217	1	DDX20
ENSGALG00000001512	ENSGALT00000002297	potassium voltage-gated channel subfamily D member 1	26	3299028	3392004	-1	KCND1
ENSGALG00000001512	ENSGALT00000080226	potassium voltage-gated channel subfamily D member 1	26	3299028	3392004	-1	KCND1
ENSGALG00000026182	ENSGALT00000052064	CTTNBP2 N-terminal like	26	3457558	3475255	1	CTTNBP2NL
ENSGALG00000026182	ENSGALT00000045948	CTTNBP2 N-terminal like	26	3457558	3475255	1	CTTNBP2NL
ENSGALG00000002848	ENSGALT00000004492	opsin, green sensitive (rhodopsin-like)	26	4557195	4562767	-1	OPN1MSW
ENSGALG00000002860	ENSGALT00000035045	motilin	26	4573764	4579315	1	MLN
ENSGALG00000002870	ENSGALT00000004526	LEM domain containing 2	26	4584748	4595583	1	LEMD2
ENSGALG00000026536	ENSGALT00000045156	inositol hexakisphosphate kinase 3	26	4605013	4612987	1	IP6K3
ENSGALG00000002881	ENSGALT00000004543	chromosome 26 open reading frame, human C6orf125	26	4615588	4620386	1	C26H6ORF125
ENSGALG00000003149	ENSGALT00000004981	inositol 1,4,5-trisphosphate receptor type 3	26	4622273	4659503	-1	ITPR3
ENSGALG00000031493	ENSGALT00000053689	BCL2 antagonist/killer 1	26	4677808	4730058	1	BAK1
ENSGALG00000003212	ENSGALT00000005088	translocator protein 2	26	4699001	4704104	1	TSPO2
ENSGALG00000003212	ENSGALT00000088805	translocator protein 2	26	4699001	4704104	1	TSPO2
ENSGALG00000003212	ENSGALT00000088054	translocator protein 2	26	4699001	4704104	1	TSPO2
ENSGALG00000003226	ENSGALT00000005108	apolipoprotein B mRNA editing enzyme catalytic subunit 2	26	4710936	4718644	1	APOBEC2
ENSGALG00000003228	ENSGALT00000087126	O-acyl-ADP-ribose deacylase 1	26	4719296	4722726	-1	OARD1
ENSGALG00000003228	ENSGALT00000005111	O-acyl-ADP-ribose deacylase 1	26	4719296	4722726	-1	OARD1
ENSGALG00000003228	ENSGALT00000086825	O-acyl-ADP-ribose deacylase 1	26	4719296	4722726	-1	OARD1
ENSGALG00000003247	ENSGALT00000005134	nuclear transcription factor Y subunit alpha	26	4723204	4737458	1	NFYA
ENSGALG00000003361	ENSGALT00000005314	triggering receptor expressed on myeloid cells B1	26	4741376	4747862	-1	TREM-B1
ENSGALG00000003361	ENSGALT00000064149	triggering receptor expressed on myeloid cells B1	26	4741376	4747862	-1	TREM-B1
ENSGALG00000023781	ENSGALT00000063382	triggering receptor expressed on myeloid cells 2	26	4747954	4753562	-1	TREM2
ENSGALG00000023781	ENSGALT00000039833	triggering receptor expressed on myeloid cells 2	26	4747954	4753562	-1	TREM2
ENSGALG00000023780	ENSGALT00000035496	triggering receptor expressed on myeloid cells B2	26	4755757	4761750	-1	TREM-B2
ENSGALG00000023780	ENSGALT00000045673	triggering receptor expressed on myeloid cells B2	26	4755757	4761750	-1	TREM-B2
ENSGALG00000023780	ENSGALT00000039832	triggering receptor expressed on myeloid cells B2	26	4755757	4761750	-1	TREM-B2
ENSGALG00000023780	ENSGALT00000059425	triggering receptor expressed on myeloid cells B2	26	4755757	4761750	-1	TREM-B2
ENSGALG00000023780	ENSGALT00000047963	triggering receptor expressed on myeloid cells B2	26	4755757	4761750	-1	TREM-B2
ENSGALG00000033497	ENSGALT00000065044	forkhead box P4	26	4844452	4882773	1	FOXP4
ENSGALG00000033497	ENSGALT00000058860	forkhead box P4	26	4844452	4882773	1	FOXP4
ENSGALG00000030377	ENSGALT00000067760	MyoD family inhibitor	26	4904776	4905638	1	MDFI
ENSGALG00000039878	ENSGALT00000075702	transcription factor EB	26	4925991	4940293	-1	TFEB
ENSGALG00000039878	ENSGALT00000068468	transcription factor EB	26	4925991	4940293	-1	TFEB
ENSGALG00000028489	ENSGALT00000043176	gastricsin-like	26	4941946	4946252	-1	PGC
ENSGALG00000003435	ENSGALT00000005443	progastricsin (pepsinogen C)	26	4946918	4950939	-1	PGC
ENSGALG00000003447	ENSGALT00000005461	fibroblast growth factor receptor substrate 3	26	4956897	4962659	-1	FRS3
ENSGALG00000028262	ENSGALT00000073463	prickle planar cell polarity protein 4	26	4970553	4972635	1	PRICKLE4
ENSGALG00000028262	ENSGALT00000043763	prickle planar cell polarity protein 4	26	4970553	4972635	1	PRICKLE4
ENSGALG00000043002	ENSGALT00000049972	translocase of outer mitochondrial membrane 6	26	4985455	4986384	1	TOMM6
ENSGALG00000003461	ENSGALT00000077062	ubiquitin specific peptidase 49	26	4994619	5002981	-1	USP49
