# Supplementary material for: Quantitative trait loci and transcriptome signatures associated with avian heritable resistance to Campylobacter
Source: Sci Rep. 2021 Jan 12;11:1623. doi: 10.1038/s41598-020-79005-7 (PMC7804197; doi:10.1038/s41598-020-79005-7)
Supplement: Supplementary file 9 — Supplementary Table S4. [file 41598_2020_79005_MOESM9_ESM.xlsx]

## Sheet: Sheet1
Quantitative trait loci and transcriptome signatures associated with avian heritable resistance to Campylobacter. Androniki Psifidi, Andreas Kranis, Lisa M. Rothwell, Abi Bremner, Kay Russell, Diego Robledo, Stephen J. Bush, Mark Fife, Paul M. Hocking , Georgios Banos, David A. Hume, Jim Kaufman, Richard A. Bailey, Santiago Avendano, Kellie A. Watson, Pete Kaiser, Mark. P. Stevens.
Supplementary Table S4. Details of the commercial chickens with low, average and high Campylobacter colonisation levels selected for RNA-Seq.
Samples	Sex	Raw Campylobacter load (log10)	Allocated category	Mean Campylobacter load (Standard Deviation) per category
R1	males	2	low Campylobacter level	2.469(0.58)
R2	males	2	low Campylobacter level
R3	females	2	low Campylobacter level
R4	females	2	low Campylobacter level
R5	males	2	low Campylobacter level
R6	males	2.74604	low Campylobacter level
R7	males	2.95861	low Campylobacter level
R8	females	3.12494	low Campylobacter level
R9	males	3.39794	low Campylobacter level
M1	males	7.02694	mid Campylobacter level	7.220(0.24)
M2	males	7.0675	mid Campylobacter level
M3	males	7.18752	mid Campylobacter level
M4	males	7.54941	mid Campylobacter level
M5	males	7.58358	mid Campylobacter level
M6	females	7.01703	mid Campylobacter level
M7	females	7.11394	mid Campylobacter level
S1	males	8.11	high Campylobacter level	9.173(0.84)
S2	males	8.63991	high Campylobacter level
S3	males	8.8848	high Campylobacter level
S4	females	8.94349	high Campylobacter level
S5	females	9.06446	high Campylobacter level
S6	females	9.92489	high Campylobacter level
S7	females	10.6415	high Campylobacter level
