# Supplementary material for: Quantitative trait loci and transcriptome signatures associated with avian heritable resistance to Campylobacter
Source: Sci Rep. 2021 Jan 12;11:1623. doi: 10.1038/s41598-020-79005-7 (PMC7804197; doi:10.1038/s41598-020-79005-7)
Supplement: Supplementary file 10 — Supplementary Table S5. [file 41598_2020_79005_MOESM10_ESM.xlsx]

## Sheet: Sheet1
Quantitative trait loci and transcriptome signatures associated with avian heritable resistance to Campylobacter. Androniki Psifidi, Andreas Kranis, Lisa M. Rothwell, Abi Bremner, Kay Russell, Diego Robledo, Stephen J. Bush, Mark Fife, Paul M. Hocking , Georgios Banos, David A. Hume, Jim Kaufman, Richard A. Bailey, Santiago Avendano, Kellie A. Watson, Pete Kaiser, Mark. P. Stevens.
Supplementary Table S5. Expression (cis-) QTL analysis results. List of SNPs identified by GWAS which were acting as cis- elements for genes located in the candidate regions for Campylobacter colonisation resistance.
SNP	Ensembl Transcript ID	Ensembl Gene ID	Gene Description	cis-analysis P-Value	cis analysis corrected P with FDR adjustment
AX-75852435	ENSGALT00000048481	ENSGALG00000026396	BG-like antigen 1	2.08525e-05	0.0178946
AX-75797579	ENSGALT00000088997	ENSGALG00000004749	transmembrane protein 11	3.97237e-05	0.0178946
AX-75797640	ENSGALT00000088997	ENSGALG00000004749	transmembrane protein 11	3.97237e-05	0.0178946
AX-75797756	ENSGALT00000088997	ENSGALG00000004749	transmembrane protein 11	3.97237e-05	0.0178946
AX-75851563	ENSGALT00000048481	ENSGALG00000026396	BG-like antigen 1	4.56848e-05	0.0178946
AX-75851190	ENSGALT00000048481	ENSGALG00000026396	BG-like antigen 1	9.12887e-05	0.0178946
AX-75851193	ENSGALT00000048481	ENSGALG00000026396	BG-like antigen 1	9.12887e-05	0.0178946
AX-75852073	ENSGALT00000048481	ENSGALG00000026396	BG-like antigen 1	9.12887e-05	0.0178946
AX-75852144	ENSGALT00000048481	ENSGALG00000026396	BG-like antigen 1	9.12887e-05	0.0178946
AX-75852154	ENSGALT00000048481	ENSGALG00000026396	BG-like antigen 1	9.12887e-05	0.0178946
AX-75852182	ENSGALT00000048481	ENSGALG00000026396	BG-like antigen 1	9.12887e-05	0.0178946
AX-75852237	ENSGALT00000048481	ENSGALG00000026396	BG-like antigen 1	9.12887e-05	0.0178946
AX-75852280	ENSGALT00000048481	ENSGALG00000026396	BG-like antigen 1	9.12887e-05	0.0178946
AX-75852325	ENSGALT00000048481	ENSGALG00000026396	BG-like antigen 1	9.12887e-05	0.0178946
AX-75852412	ENSGALT00000048481	ENSGALG00000026396	BG-like antigen 1	9.12887e-05	0.0178946
AX-75852426	ENSGALT00000048481	ENSGALG00000026396	BG-like antigen 1	9.12887e-05	0.0178946
AX-75852436	ENSGALT00000048481	ENSGALG00000026396	BG-like antigen 1	9.12887e-05	0.0178946
AX-75852459	ENSGALT00000048481	ENSGALG00000026396	BG-like antigen 1	9.12887e-05	0.0178946
AX-75852479	ENSGALT00000048481	ENSGALG00000026396	BG-like antigen 1	9.12887e-05	0.0178946
AX-75852485	ENSGALT00000048481	ENSGALG00000026396	BG-like antigen 1	9.12887e-05	0.0178946
AX-75852499	ENSGALT00000048481	ENSGALG00000026396	BG-like antigen 1	9.12887e-05	0.0178946
AX-75852546	ENSGALT00000048481	ENSGALG00000026396	BG-like antigen 1	9.12887e-05	0.0178946
AX-75852554	ENSGALT00000048481	ENSGALG00000026396	BG-like antigen 1	9.12887e-05	0.0178946
AX-75851044	ENSGALT00000048481	ENSGALG00000026396	BG-like antigen 1	9.12887e-05	0.0178946
AX-75851063	ENSGALT00000048481	ENSGALG00000026396	BG-like antigen 1	9.12887e-05	0.0178946
AX-75851065	ENSGALT00000048481	ENSGALG00000026396	BG-like antigen 1	9.12887e-05	0.0178946
AX-75851069	ENSGALT00000048481	ENSGALG00000026396	BG-like antigen 1	9.12887e-05	0.0178946
AX-75851086	ENSGALT00000048481	ENSGALG00000026396	BG-like antigen 1	9.12887e-05	0.0178946
AX-75851091	ENSGALT00000048481	ENSGALG00000026396	BG-like antigen 1	9.12887e-05	0.0178946
AX-75851114	ENSGALT00000048481	ENSGALG00000026396	BG-like antigen 1	9.12887e-05	0.0178946
AX-75851139	ENSGALT00000048481	ENSGALG00000026396	BG-like antigen 1	9.12887e-05	0.0178946
AX-75851143	ENSGALT00000048481	ENSGALG00000026396	BG-like antigen 1	9.12887e-05	0.0178946
AX-75851146	ENSGALT00000048481	ENSGALG00000026396	BG-like antigen 1	9.12887e-05	0.0178946
AX-75851152	ENSGALT00000048481	ENSGALG00000026396	BG-like antigen 1	9.12887e-05	0.0178946
AX-75851156	ENSGALT00000048481	ENSGALG00000026396	BG-like antigen 1	9.12887e-05	0.0178946
AX-75851181	ENSGALT00000048481	ENSGALG00000026396	BG-like antigen 1	9.12887e-05	0.0178946
AX-75851195	ENSGALT00000048481	ENSGALG00000026396	BG-like antigen 1	9.12887e-05	0.0178946
AX-75851196	ENSGALT00000048481	ENSGALG00000026396	BG-like antigen 1	9.12887e-05	0.0178946
AX-75851232	ENSGALT00000048481	ENSGALG00000026396	BG-like antigen 1	9.12887e-05	0.0178946
AX-75851233	ENSGALT00000048481	ENSGALG00000026396	BG-like antigen 1	9.12887e-05	0.0178946
AX-75851246	ENSGALT00000048481	ENSGALG00000026396	BG-like antigen 1	9.12887e-05	0.0178946
AX-75851252	ENSGALT00000048481	ENSGALG00000026396	BG-like antigen 1	9.12887e-05	0.0178946
AX-75851258	ENSGALT00000048481	ENSGALG00000026396	BG-like antigen 1	9.12887e-05	0.0178946
AX-75851260	ENSGALT00000048481	ENSGALG00000026396	BG-like antigen 1	9.12887e-05	0.0178946
AX-75851264	ENSGALT00000048481	ENSGALG00000026396	BG-like antigen 1	9.12887e-05	0.0178946
AX-75851273	ENSGALT00000048481	ENSGALG00000026396	BG-like antigen 1	9.12887e-05	0.0178946
AX-75851279	ENSGALT00000048481	ENSGALG00000026396	BG-like antigen 1	9.12887e-05	0.0178946
AX-75851289	ENSGALT00000048481	ENSGALG00000026396	BG-like antigen 1	9.12887e-05	0.0178946
AX-75851293	ENSGALT00000048481	ENSGALG00000026396	BG-like antigen 1	9.12887e-05	0.0178946
AX-75851295	ENSGALT00000048481	ENSGALG00000026396	BG-like antigen 1	9.12887e-05	0.0178946
AX-75851296	ENSGALT00000048481	ENSGALG00000026396	BG-like antigen 1	9.12887e-05	0.0178946
AX-75851299	ENSGALT00000048481	ENSGALG00000026396	BG-like antigen 1	9.12887e-05	0.0178946
AX-75851306	ENSGALT00000048481	ENSGALG00000026396	BG-like antigen 1	9.12887e-05	0.0178946
AX-75851314	ENSGALT00000048481	ENSGALG00000026396	BG-like antigen 1	9.12887e-05	0.0178946
AX-75851418	ENSGALT00000048481	ENSGALG00000026396	BG-like antigen 1	9.12887e-05	0.0178946
AX-75851420	ENSGALT00000048481	ENSGALG00000026396	BG-like antigen 1	9.12887e-05	0.0178946
AX-75851423	ENSGALT00000048481	ENSGALG00000026396	BG-like antigen 1	9.12887e-05	0.0178946
AX-75851430	ENSGALT00000048481	ENSGALG00000026396	BG-like antigen 1	9.12887e-05	0.0178946
AX-75851449	ENSGALT00000048481	ENSGALG00000026396	BG-like antigen 1	9.12887e-05	0.0178946
AX-75851455	ENSGALT00000048481	ENSGALG00000026396	BG-like antigen 1	9.12887e-05	0.0178946
AX-75851457	ENSGALT00000048481	ENSGALG00000026396	BG-like antigen 1	9.12887e-05	0.0178946
AX-75851476	ENSGALT00000048481	ENSGALG00000026396	BG-like antigen 1	9.12887e-05	0.0178946
AX-75851479	ENSGALT00000048481	ENSGALG00000026396	BG-like antigen 1	9.12887e-05	0.0178946
AX-75851503	ENSGALT00000048481	ENSGALG00000026396	BG-like antigen 1	9.12887e-05	0.0178946
AX-75851507	ENSGALT00000048481	ENSGALG00000026396	BG-like antigen 1	9.12887e-05	0.0178946
AX-75851512	ENSGALT00000048481	ENSGALG00000026396	BG-like antigen 1	9.12887e-05	0.0178946
AX-75851533	ENSGALT00000048481	ENSGALG00000026396	BG-like antigen 1	9.12887e-05	0.0178946
AX-75851552	ENSGALT00000048481	ENSGALG00000026396	BG-like antigen 1	9.12887e-05	0.0178946
AX-75851560	ENSGALT00000048481	ENSGALG00000026396	BG-like antigen 1	9.12887e-05	0.0178946
AX-75851562	ENSGALT00000048481	ENSGALG00000026396	BG-like antigen 1	9.12887e-05	0.0178946
AX-75851565	ENSGALT00000048481	ENSGALG00000026396	BG-like antigen 1	9.12887e-05	0.0178946
AX-75851585	ENSGALT00000048481	ENSGALG00000026396	BG-like antigen 1	9.12887e-05	0.0178946
AX-75851590	ENSGALT00000048481	ENSGALG00000026396	BG-like antigen 1	9.12887e-05	0.0178946
AX-75851592	ENSGALT00000048481	ENSGALG00000026396	BG-like antigen 1	9.12887e-05	0.0178946
AX-75851599	ENSGALT00000048481	ENSGALG00000026396	BG-like antigen 1	9.12887e-05	0.0178946
AX-75851601	ENSGALT00000048481	ENSGALG00000026396	BG-like antigen 1	9.12887e-05	0.0178946
AX-75851609	ENSGALT00000048481	ENSGALG00000026396	BG-like antigen 1	9.12887e-05	0.0178946
AX-75851620	ENSGALT00000048481	ENSGALG00000026396	BG-like antigen 1	9.12887e-05	0.0178946
AX-75851641	ENSGALT00000048481	ENSGALG00000026396	BG-like antigen 1	9.12887e-05	0.0178946
AX-75851642	ENSGALT00000048481	ENSGALG00000026396	BG-like antigen 1	9.12887e-05	0.0178946
AX-75851685	ENSGALT00000048481	ENSGALG00000026396	BG-like antigen 1	9.12887e-05	0.0178946
AX-75851705	ENSGALT00000048481	ENSGALG00000026396	BG-like antigen 1	9.12887e-05	0.0178946
AX-75851709	ENSGALT00000048481	ENSGALG00000026396	BG-like antigen 1	9.12887e-05	0.0178946
AX-80990476	ENSGALT00000048481	ENSGALG00000026396	BG-like antigen 1	9.12887e-05	0.0178946
AX-75851758	ENSGALT00000048481	ENSGALG00000026396	BG-like antigen 1	9.12887e-05	0.0178946
AX-75851771	ENSGALT00000048481	ENSGALG00000026396	BG-like antigen 1	9.12887e-05	0.0178946
AX-75851777	ENSGALT00000048481	ENSGALG00000026396	BG-like antigen 1	9.12887e-05	0.0178946
AX-75851784	ENSGALT00000048481	ENSGALG00000026396	BG-like antigen 1	9.12887e-05	0.0178946
AX-75851793	ENSGALT00000048481	ENSGALG00000026396	BG-like antigen 1	9.12887e-05	0.0178946
AX-75851798	ENSGALT00000048481	ENSGALG00000026396	BG-like antigen 1	9.12887e-05	0.0178946
AX-75851805	ENSGALT00000048481	ENSGALG00000026396	BG-like antigen 1	9.12887e-05	0.0178946
AX-75851831	ENSGALT00000048481	ENSGALG00000026396	BG-like antigen 1	9.12887e-05	0.0178946
AX-75852435	ENSGALT00000065054	ENSGALG00000039480	0	0.000184942	0.0358628
AX-75852435	ENSGALT00000084473	ENSGALG00000026396	BG-like antigen 1	0.000215564	0.0413561
AX-75851563	ENSGALT00000049453	ENSGALG00000040179	0	0.000253555	0.0481327
AX-75797579	ENSGALT00000007721	ENSGALG00000004834	COP9 signalosome subunit 3	0.000346052	0.0636807
AX-75797640	ENSGALT00000007721	ENSGALG00000004834	COP9 signalosome subunit 3	0.000346052	0.0636807
AX-75797756	ENSGALT00000007721	ENSGALG00000004834	COP9 signalosome subunit 3	0.000346052	0.0636807
AX-75851563	ENSGALT00000065054	ENSGALG00000039480	0	0.000353575	0.0644078
AX-75851563	ENSGALT00000090292	ENSGALG00000032221	BTN-like	0.00041889	0.0755426
AX-75851563	ENSGALT00000090279	ENSGALG00000026396	BG-like antigen 1	0.000470268	0.0839685
AX-75851563	ENSGALT00000085167	ENSGALG00000044585	0	0.000532074	0.0940728
