# Supplementary material for: Quantitative trait loci and transcriptome signatures associated with avian heritable resistance to Campylobacter
Source: Sci Rep. 2021 Jan 12;11:1623. doi: 10.1038/s41598-020-79005-7 (PMC7804197; doi:10.1038/s41598-020-79005-7)
Supplement: Supplementary file 11 — Supplementary Table S6. [file 41598_2020_79005_MOESM11_ESM.xlsx]

## Sheet: Sheet1
Quantitative trait loci and transcriptome signatures associated with avian heritable resistance to Campylobacter. Androniki Psifidi, Andreas Kranis, Lisa M. Rothwell, Abi Bremner, Kay Russell, Diego Robledo, Stephen J. Bush, Mark Fife, Paul M. Hocking , Georgios Banos, David A. Hume, Jim Kaufman, Richard A. Bailey, Santiago Avendano, Kellie A. Watson, Pete Kaiser, Mark. P. Stevens.
Supplementary Table S6. Expression (trans-) QTL analysis results. List of SNPs identified by GWAS which were acting as trans- elements across the chicken genome.
SNP	Ensembl Transcript ID	Ensembl Gene ID	Gene Symbol	trans-analysis P-value	trans-analysis FDR adjusted P-value
AX-76339934	ENSGALT00000042188	ENSGALG00000025275	gga-mir-1553	1.76206e-09	6.69855e-05
AX-75823404	ENSGALT00000080733	ENSGALG00000030315		5.41551e-08	0.0020471
AX-75852435	ENSGALT00000044002	ENSGALG00000026241	GRIN3B	2.84687e-07	0.0107009
AX-75823404	ENSGALT00000081147	ENSGALG00000035962		3.77925e-07	0.0141262
AX-75824232	ENSGALT00000087997	ENSGALG00000043850		3.93852e-07	0.0146398
AX-75920446	ENSGALT00000089342	ENSGALG00000008855	UGP2	4.04641e-07	0.0149577
AX-75920446	ENSGALT00000071683	ENSGALG00000033305		4.7745e-07	0.0175522
AX-75920446	ENSGALT00000089789	ENSGALG00000046164	APBB1	6.15187e-07	0.0224921
AX-75931880	ENSGALT00000060529	ENSGALG00000033384		7.69088e-07	0.0279661
AX-75824096	ENSGALT00000080441	ENSGALG00000038274	GCAP1	8.14691e-07	0.0291491
AX-75824273	ENSGALT00000080441	ENSGALG00000038274	GCAP1	8.14691e-07	0.0291491
AX-75824494	ENSGALT00000080441	ENSGALG00000038274	GCAP1	8.14691e-07	0.0291491
AX-75851563	ENSGALT00000044002	ENSGALG00000026241	GRIN3B	9.11562e-07	0.032396
AX-75924236	ENSGALT00000056707	ENSGALG00000030509		9.15124e-07	0.032396
AX-75852435	ENSGALT00000075304	ENSGALG00000016348	SAT1	9.29568e-07	0.0327342
AX-75920446	ENSGALT00000085293	ENSGALG00000004005	AKR7	1.10573e-06	0.0387336
AX-75851425	ENSGALT00000076969	ENSGALG00000041177	LMAN2L	1.16246e-06	0.0405091
AX-75823749	ENSGALT00000087997	ENSGALG00000043850		1.33486e-06	0.0451071
AX-75823791	ENSGALT00000087997	ENSGALG00000043850		1.33486e-06	0.0451071
AX-75823956	ENSGALT00000087997	ENSGALG00000043850		1.33486e-06	0.0451071
AX-75824142	ENSGALT00000087997	ENSGALG00000043850		1.33486e-06	0.0451071
AX-75824192	ENSGALT00000087997	ENSGALG00000043850		1.33486e-06	0.0451071
AX-75824482	ENSGALT00000087997	ENSGALG00000043850		1.33486e-06	0.0451071
AX-76346701	ENSGALT00000084699	ENSGALG00000043834		1.55361e-06	0.052235
