# Supplementary material for: Quantitative trait loci and transcriptome signatures associated with avian heritable resistance to Campylobacter
Source: Sci Rep. 2021 Jan 12;11:1623. doi: 10.1038/s41598-020-79005-7 (PMC7804197; doi:10.1038/s41598-020-79005-7)
Supplement: Supplementary file 12 — Supplementary Table S7. [file 41598_2020_79005_MOESM12_ESM.xlsx]

## Sheet: Sheet1
Quantitative trait loci and transcriptome signatures associated with avian heritable resistance to Campylobacter. Androniki Psifidi, Andreas Kranis, Lisa M. Rothwell, Abi Bremner, Kay Russell, Diego Robledo, Stephen J. Bush, Mark Fife, Paul M. Hocking , Georgios Banos, David A. Hume, Jim Kaufman, Richard A. Bailey, Santiago Avendano, Kellie A. Watson, Pete Kaiser, Mark. P. Stevens.
Supplementary Table S7. Allele specific expression (ASE) analysis results. List of SNPs in the candidate regions for Campylobacter colonisation resistance which had a significant ASE.
SNP ID	CHR	Position (bp)	Gene Symbol	ASE mean P-value
chr14_4752857	chr14	4752857		0.00808615
chr14_4752870	chr14	4752870		0.0152196
chr14_4753435	chr14	4753435		0.029034
chr14_4789103	chr14	4789103		8.57908e-08
chr14_4789571	chr14	4789571		0.0253299
chr14_4789593	chr14	4789593		0.0176911
chr14_4789659	chr14	4789659		0.0104446
chr14_5194695	chr14	5194695		0.0270311
chr14_12037713	chr14	12037713	POLR3K	0.0206249
chr14_12338194	chr14	12338194	CLCN7	0.00538527
chr14_12338202	chr14	12338202	CLCN7	1.6783e-06
chr14_12338220	chr14	12338220	CLCN7	0.000310801
chr14_13065884	chr14	13065884	DECR2	0.0109067
chr14_13065893	chr14	13065893	DECR2	0.00028896
chr16_74131	chr16	74131	BF2	2.97808e-06
chr16_74252	chr16	74252		0.00364278
chr16_74299	chr16	74299		4.56021e-23
chr16_74335	chr16	74335		0
chr16_74365	chr16	74365		0
chr16_74374	chr16	74374		0
chr16_74650	chr16	74650		3.02508e-211
chr16_74699	chr16	74699		0
chr16_74722	chr16	74722		0
chr16_74728	chr16	74728		9.96221e-70
chr16_74815	chr16	74815		5.92969e-102
chr16_75546	chr16	75546		0.0288355
chr16_75965	chr16	75965	BF2	1.58619e-85
chr16_87898	chr16	87898	BF1	0.00785399
chr16_89512	chr16	89512		1.14679e-166
chr16_89521	chr16	89521		3.41004e-242
chr16_89526	chr16	89526	BF1	0
chr16_107657	chr16	107657	BRD2	0.0166144
chr16_110680	chr16	110680	BLB2	9.91192e-20
chr16_110683	chr16	110683		9.12679e-06
chr16_110684	chr16	110684		5.81554e-06
chr16_110685	chr16	110685		9.03037e-06
chr16_110686	chr16	110686		4.90464e-05
chr16_110688	chr16	110688	BLB2	3.76907e-07
chr16_117163	chr16	117163	BLB1	4.15282e-126
chr16_118288	chr16	118288	BLB1	3.58e-10
chr16_130320	chr16	130320	BG1	1.74676e-13
chr16_130323	chr16	130323		8.54117e-16
chr16_130325	chr16	130325		2.58451e-16
chr16_130338	chr16	130338	BG1	4.17744e-15
chr19_188497	chr19	188497	ANGPT2L	0.0286199
chr19_189419	chr19	189419	ANGPT2L	4.68802e-05
chr19_189946	chr19	189946	ANGPT2L	1.84413e-05
chr19_197399	chr19	197399	ANGPT1L	1.04049e-12
chr19_197472	chr19	197472	ANGPT1L	3.65864e-05
chr19_198439	chr19	198439	ANGPT1L	0.00251326
chr19_198550	chr19	198550	ANGPT1L	0.0486688
chr19_391045	chr19	391045	CCLL4	0.0174819
chr19_449800	chr19	449800		0.0222049
chr19_510287	chr19	510287	gga-mir-142	0.00238835
chr19_510290	chr19	510290	gga-mir-142	0.0241313
chr26_2579942	chr26	2579942	PIGR	0.0106942
chr26_2580769	chr26	2580769	PIGR	0.0269824
chr26_2580965	chr26	2580965	PIGR	0.0106646
chr26_2580983	chr26	2580983	PIGR	0.0319057
chr26_2581564	chr26	2581564	PIGR	0.0156632
chr26_2595151	chr26	2595151		0.0246308
chr26_2595156	chr26	2595156		0.00221836
chr26_2595192	chr26	2595192		0.00250349
chr26_2595298	chr26	2595298		0.00321422
chr26_2597253	chr26	2597253		0.00959709
chr26_2660022	chr26	2660022	CRIL	0.0347178
chr26_2664191	chr26	2664191		0.028123
chr26_2664231	chr26	2664231		0.0171113
chr26_2667799	chr26	2667799		0.0120276
chr26_2669153	chr26	2669153		0.0047455
chr26_2689480	chr26	2689480	C4BPA	0.0188365
chr26_2732662	chr26	2732662		0.0013219
chr26_2732663	chr26	2732663		0.000595504
chr26_3152994	chr26	3152994		0.039039
chr26_3153474	chr26	3153474		0.00431602
chr26_4343381	chr26	4343381		0.00312234
chr26_4343408	chr26	4343408		0.0347895
chr26_4357912	chr26	4357912	SPDEF	0.0486063
chr26_4358031	chr26	4358031		0.00646132
chr26_4358078	chr26	4358078		0.000336858
chr26_4358189	chr26	4358189		1.23219e-16
chr26_4358194	chr26	4358194		7.277e-19
chr26_4358197	chr26	4358197		0.0251277
chr26_4358209	chr26	4358209		0.049042
chr26_4359561	chr26	4359561		0.00298244
chr26_4597107	chr26	4597107		7.41301e-07
chr26_4597120	chr26	4597120		0.000196055
chr26_4597135	chr26	4597135		0.00302648
chr26_4690372	chr26	4690372	BAK1	0.000951659
chr26_4690382	chr26	4690382	BAK1	0.044806
