# Supplementary material for: Quantitative trait loci and transcriptome signatures associated with avian heritable resistance to Campylobacter
Source: Sci Rep. 2021 Jan 12;11:1623. doi: 10.1038/s41598-020-79005-7 (PMC7804197; doi:10.1038/s41598-020-79005-7)
Supplement: Supplementary file 13 — Supplementary Table S8. [file 41598_2020_79005_MOESM13_ESM.xlsx]

## Sheet: Sheet1
			Quantitative trait loci and transcriptome signatures associated with avian heritable resistance to Campylobacter. Androniki Psifidi, Andreas Kranis, Lisa M. Rothwell, Abi Bremner, Kay Russell, Diego Robledo, Stephen J. Bush, Mark Fife, Paul M. Hocking , Georgios Banos, David A. Hume, Jim Kaufman, Richard A. Bailey, Santiago Avendano, Kellie A. Watson, Pete Kaiser, Mark. P. Stevens.
			Supplementary Table S8. Functional annotation clustering analysis of the genes located in the candidate regions for Campylobacter colonisation resistance in chickens.
Annotation Cluster 1 Enrichment Score: 3.99515298424024
Category	Term	Count %	Pvalue	Genes	List Total	Fold Enrichment	Bonferroni	Benjamini	FDR
GOTERM_BP_ALL	GO:0019882~antigen processing and presentation	8	3.26531	7.19721e-08	BLB2, BLB1, TAP2, TAP1, BF2, BF1, DMB1, DMB2	21.1375	0.00011594	0.00011594	0.000120617
GOTERM_BP_ALL	GO:0002474~antigen processing and presentation of peptide antigen via MHC class I	3	1.22449	0.00225467	TAP2, TAP1, BF2	40.5135	0.973652	0.837681	3.71217
GOTERM_BP_ALL	GO:0048002~antigen processing and presentation of peptide antigen	3	1.22449	0.00637226	TAP2, TAP1, BF2	24.3081	0.999966	0.872509	10.1594
Annotation Cluster 2 Enrichment Score: 3.4407931620975227
Category	Term	Count %	Pvalue	Genes	List Total	Fold Enrichment	Bonferroni	Benjamini	FDR
GOTERM_BP_ALL	GO:0019882~antigen processing and presentation	8	3.26531	7.19721e-08	BLB2, BLB1, TAP2, TAP1, BF2, BF1, DMB1, DMB2	21.1375	0.00011594	0.00011594	0.000120617
GOTERM_CC_ALL	GO:0042611~MHC protein complex	5	2.04082	1.00653e-06	BLB2, BLB1, BF2, DMB1, DMB2	57.7989	0.000240533	0.000240533	0.00129832
GOTERM_CC_ALL	GO:0042613~MHC class II protein complex	4	1.63265	3.27817e-05	BLB2, BLB1, DMB1, DMB2	57.7989	0.00780434	0.00390981	0.0422767
GOTERM_CC_ALL	GO:0098797~plasma membrane protein complex	7	2.85714	0.0257391	BLB2, RGS11, BLB1, BF2, CACNA1H, DMB1, DMB2	3.05352	0.998035	0.874744	28.563
GOTERM_CC_ALL	GO:0098796~membrane protein complex	10	4.08163	0.0653883	BLB2, RGS11, BLB1, TAP2, TAP1, BF2, CACNA1H, DMB1, DMB2, EPN2	1.95266	1	0.960539	58.2003
GOTERM_CC_ALL	GO:0044459~plasma membrane part	11	4.4898	0.566924	BLB2, RGS11, OPN1MSW, BLB1, TNFRSF13B, BF2, CACNA1H, DMB1, ITPR3, SLC5A10, DMB2	1.07397	1	0.999544	99.9979
GOTERM_CC_ALL	GO:0044459~plasma membrane part	11	4.4898	0.566924	BLB2, RGS11, OPN1MSW, BLB1, TNFRSF13B, BF2, CACNA1H, DMB1, ITPR3, SLC5A10, DMB2	1.07397	1	0.999544	99.9979
