# Supplementary material for: Quantitative trait loci and transcriptome signatures associated with avian heritable resistance to Campylobacter
Source: Sci Rep. 2021 Jan 12;11:1623. doi: 10.1038/s41598-020-79005-7 (PMC7804197; doi:10.1038/s41598-020-79005-7)
Supplement: Supplementary file 14 — Supplementary Table S9. [file 41598_2020_79005_MOESM14_ESM.xlsx]

## Sheet: Sheet1
Quantitative trait loci and transcriptome signatures associated with avian heritable resistance to Campylobacter. Androniki Psifidi, Andreas Kranis, Lisa M. Rothwell, Abi Bremner, Kay Russell, Diego Robledo, Stephen J. Bush, Mark Fife, Paul M. Hocking , Georgios Banos, David A. Hume, Jim Kaufman, Richard A. Bailey, Santiago Avendano, Kellie A. Watson, Pete Kaiser, Mark. P. Stevens.
Supplementary Table S9. Gene-specific primer sequences used in qRT-PCR to validate RNA-Seq results. Primer sequences used to assess the expression levels of BF2, BF1, ENSGALG00000032221 and ENSGALG00000024357 genes in caeca tonsils of chickens with diverse levels of Campylobacter load by quantitative RT-PCR.
Ensembl Gene ID	Gene Symbol	Primers
ENSGALG00000041380	BFIV21 (BF2)	Forward 5' - CGTGGTTCGTGGACGTGGGGTAC - 3'
		Reverse 5' - CACTGTGTGAGACCCGCCGGT - 3'
ENSGALG00000032221	ENSGALG00000032221	Forward 5' - CAGGGATGGTCTCTCTGATGG - 3'
		Reverse 5' - AAGGGATCTGACACCTCCAGC - 3'
ENSGALG00000023457	ENSGALG00000024357	Forward 5' - GGAGGTGTCAGATCCCTTTTCC - 3'
		Reverse 5' - GCTCTGTGCCGCTTTCTTTC - 3'
ENSGALG00000033932	BF1	Forward 5' - CACAGGGTTGGGATGTGAAC - 3'
		Reverse 5' - GCATAGGAAGCAGAACGAGATG - 3'
	r28S	Forward 5' - GGCGAAGCCAGAGGAAACT - 3'
		Reverse 5' - GACGACCGATTTGCACGTC - 3'
ENSGALG00000014442	GAPDH	Forward 5' - GAAGGCTGGGGCTCATCTG - 3'
		Reverse 5' - CAGTTGGTGGTGCACGATG - 3'
ENSGALG00000011171	TBP	Forward 5' - AGCTCTGGGATAGTGCCACAG - 3'
		Reverse 5' - ATAATAACAGCAGCAAAACGCTTG - 3'
